# Supplementary material for: Beet curly top virus affects vector biology: the first transcriptome analysis of the beet leafhopper
Source: J Gen Virol. 2024 Jul 29;105(7):002012. doi: 10.1099/jgv.0.002012 (PMC12453401; doi:10.1099/jgv.0.002012)
Supplement: Uncited Supplementary Material 2. [file jgv-105-02012-s002.xlsx]

## Sheet: All DETs
Table S3. Differentially expressed transcripts identified in the beet leafhopper in response to beet curly top virus infection
Transcript ID	Gene description	Log2 fold change	FDR p-value	Regulation	Length	#Hits	e-Value	sim mean	#GO	GO IDs	GO Names	Enzyme Codes	Enzyme Names	InterPro IDs	InterPro GO IDs	InterPro GO Names
MSTRG.5247.10	acyl-CoA Delta(11) desaturase-like	8.33872	7.45893e-90	Up	2221	20	0	73.01	6	P:GO:0006636; F:GO:0005506; F:GO:0016717; C:GO:0005773; C:GO:0005789; C:GO:0005886	P:unsaturated fatty acid biosynthetic process; F:iron ion binding; F:oxidoreductase activity, acting on paired donors, with oxidation of a pair of donors resulting in the reduction of molecular oxygen to two molecules of water; C:vacuole; C:endoplasmic reticulum membrane; C:plasma membrane	EC:1.14.19	Acting on paired donors, with incorporation or reduction of molecular oxygen. The oxygen incorporated need not be derived from O2	IPR015876 (PRINTS); IPR005804 (PFAM); mobidb-lite (MOBIDB_LITE); IPR015876 (PANTHER); IPR015876 (CDD)	P:GO:0006082; P:GO:0006629; P:GO:0006631; P:GO:0006633; P:GO:0006636; P:GO:0008152; P:GO:0008610; P:GO:0009058; P:GO:0009987; P:GO:0016053; P:GO:0019752; P:GO:0032787; P:GO:0033559; P:GO:0043436; P:GO:0044237; P:GO:0044238; P:GO:0044249; P:GO:0044255; P:GO:0044281; P:GO:0044283; P:GO:0046394; P:GO:0071704; P:GO:0072330; P:GO:1901576; F:GO:0003824; F:GO:0005488; F:GO:0005506; F:GO:0016491; F:GO:00…	P:organic acid metabolic process; P:lipid metabolic process; P:fatty acid metabolic process; P:fatty acid biosynthetic process; P:unsaturated fatty acid biosynthetic process; P:metabolic process; P:lipid biosynthetic process; P:biosynthetic process; P:cellular process; P:organic acid biosynthetic process; P:carboxylic acid metabolic process; P:monocarboxylic acid metabolic process; P:unsaturated …
MSTRG.6904.2	heterochromatin protein 1-like isoform X1	6.80844	9.17569e-48	Up	1340	20	6.63246e-33	80.09	8	P:GO:0000122; P:GO:0006325; P:GO:0051276; P:GO:2000113; F:GO:0003682; F:GO:0035064; C:GO:0000775; C:GO:0000792	P:negative regulation of transcription by RNA polymerase II; P:chromatin organization; P:chromosome organization; P:negative regulation of cellular macromolecule biosynthetic process; F:chromatin binding; F:methylated histone binding; C:chromosome, centromeric region; C:heterochromatin			IPR017984 (PRINTS); IPR023780 (PFAM); G3DSA:2.40.50.40 (GENE3D); mobidb-lite (MOBIDB_LITE); mobidb-lite (MOBIDB_LITE); mobidb-lite (MOBIDB_LITE); mobidb-lite (MOBIDB_LITE); mobidb-lite (MOBIDB_LITE); mobidb-lite (MOBIDB_LITE); mobidb-lite (MOBIDB_LITE); PTHR22812 (PANTHER); IPR000953 (PROSITE_PROFILES); cd00024 (CDD); IPR016197 (SUPERFAMILY)	P:GO:0000122; P:GO:0006139; P:GO:0006325; P:GO:0006351; P:GO:0006355; P:GO:0006357; P:GO:0006366; P:GO:0006725; P:GO:0006807; P:GO:0006996; P:GO:0008152; P:GO:0009058; P:GO:0009059; P:GO:0009889; P:GO:0009890; P:GO:0009892; P:GO:0009987; P:GO:0010467; P:GO:0010468; P:GO:0010556; P:GO:0010558; P:GO:0010605; P:GO:0016043; P:GO:0016070; P:GO:0018130; P:GO:0019219; P:GO:0019222; P:GO:0019438; P:GO:00…	P:negative regulation of transcription by RNA polymerase II; P:nucleobase-containing compound metabolic process; P:chromatin organization; P:DNA-templated transcription; P:regulation of DNA-templated transcription; P:regulation of transcription by RNA polymerase II; P:transcription by RNA polymerase II; P:cellular aromatic compound metabolic process; P:nitrogen compound metabolic process; P:organ…
ANN02543-RA	GNAT domain,Acyl-CoA N-acyltransferase,FR47-like	5.75831	4.94211e-29	Up	4221	20	1.27529e-129	61.32	1	F:GO:0016747	F:acyltransferase activity, transferring groups other than amino-acyl groups	EC:2	Transferases	IPR041506 (PFAM); IPR013653 (PFAM); G3DSA:3.40.630.30 (GENE3D); G3DSA:3.40.630.30 (GENE3D); PTHR20958 (PANTHER); IPR016181 (SUPERFAMILY)	F:GO:0016747	F:acyltransferase activity, transferring groups other than amino-acyl groups
MSTRG.9037.1	serine/arginine repetitive matrix protein 2-like isoform X4	5.65297	1.27891e-28	Up	8188	20	0	62.6	1	F:GO:0046872	F:metal ion binding			IPR019787 (PFAM); IPR013083 (G3DSA:3.30.40.GENE3D); IPR001841 (PFAM); IPR013083 (G3DSA:3.30.40.GENE3D); mobidb-lite (MOBIDB_LITE); mobidb-lite (MOBIDB_LITE); mobidb-lite (MOBIDB_LITE); mobidb-lite (MOBIDB_LITE); mobidb-lite (MOBIDB_LITE); mobidb-lite (MOBIDB_LITE); mobidb-lite (MOBIDB_LITE); mobidb-lite (MOBIDB_LITE); mobidb-lite (MOBIDB_LITE); mobidb-lite (MOBIDB_LITE); mobidb-lite (MOBIDB_LITE)…	no GO terms	no GO terms
ANN19788-RA	protein gustavus isoform X2	5.28855	1.33191e-22	Up	2893	20	0	94.51	5	P:GO:0035556; P:GO:0043161; F:GO:0005515; C:GO:0005737; C:GO:0019005	P:intracellular signal transduction; P:proteasome-mediated ubiquitin-dependent protein catabolic process; F:protein binding; C:cytoplasm; C:SCF ubiquitin ligase complex			IPR001496 (PFAM); IPR003877 (PFAM); IPR043136 (G3DSA:2.60.120.GENE3D); G3DSA:1.10.750.20 (GENE3D); PTHR12245 (PANTHER); IPR001496 (PROSITE_PROFILES); IPR001870 (PROSITE_PROFILES); cd12906 (CDD); IPR013320 (SUPERFAMILY)	P:GO:0006508; P:GO:0006511; P:GO:0006807; P:GO:0008152; P:GO:0009056; P:GO:0009057; P:GO:0009987; P:GO:0010498; P:GO:0019538; P:GO:0019538; P:GO:0019941; P:GO:0030163; P:GO:0030163; P:GO:0043161; P:GO:0043170; P:GO:0043632; P:GO:0044237; P:GO:0044238; P:GO:0044248; P:GO:0044260; P:GO:0044265; P:GO:0051603; P:GO:0071704; P:GO:1901564; P:GO:1901565; P:GO:1901575; F:GO:0005515; C:GO:0000151; C:GO:00…	P:proteolysis; P:ubiquitin-dependent protein catabolic process; P:nitrogen compound metabolic process; P:metabolic process; P:catabolic process; P:macromolecule catabolic process; P:cellular process; P:proteasomal protein catabolic process; P:protein metabolic process; P:protein metabolic process; P:modification-dependent protein catabolic process; P:protein catabolic process; P:protein catabolic…
ANN17804-RA	tetraspanin-18-like	5.06596	5.48494e-20	Up	1993	20	1.10701e-98	70.91	1	C:GO:0005886	C:plasma membrane			IPR018499 (PFAM); IPR008952 (G3DSA:1.10.1450.GENE3D); IPR018499 (PANTHER); cd03156 (CDD); IPR008952 (SUPERFAMILY)	C:GO:0005886; C:GO:0005886; C:GO:0016020; C:GO:0016020; C:GO:0031224; C:GO:0031226; C:GO:0071944; C:GO:0110165	C:plasma membrane; C:plasma membrane; C:membrane; C:membrane; C:obsolete intrinsic component of membrane; C:obsolete intrinsic component of plasma membrane; C:cell periphery; C:cellular anatomical entity
MSTRG.16665.3	hypothetical protein J6590_041573	5.0162	1.0702e-19	Up	2895	20	1.1688e-89	48.6	1	F:GO:0003729	F:mRNA binding			mobidb-lite (MOBIDB_LITE); mobidb-lite (MOBIDB_LITE); mobidb-lite (MOBIDB_LITE); PTHR34755 (PANTHER)	F:GO:0003676; F:GO:0003723; F:GO:0003729; F:GO:0005488; F:GO:0097159; F:GO:1901363	F:nucleic acid binding; F:RNA binding; F:mRNA binding; F:binding; F:organic cyclic compound binding; F:heterocyclic compound binding
MSTRG.6946.1	Pogo transposable element with ZNF domain	4.71518	6.06116e-17	Up	5737	20	0	68.91	6	P:GO:0006357; P:GO:2000112; F:GO:0000977; F:GO:0000981; C:GO:0005634; C:GO:0016020	P:regulation of transcription by RNA polymerase II; P:regulation of cellular macromolecule biosynthetic process; F:RNA polymerase II transcription regulatory region sequence-specific DNA binding; F:DNA-binding transcription factor activity, RNA polymerase II-specific; C:nucleus; C:membrane			mobidb-lite (MOBIDB_LITE); mobidb-lite (MOBIDB_LITE); mobidb-lite (MOBIDB_LITE); mobidb-lite (MOBIDB_LITE); PTHR24408 (PANTHER)	P:GO:0006139; P:GO:0006351; P:GO:0006355; P:GO:0006357; P:GO:0006366; P:GO:0006725; P:GO:0006807; P:GO:0008152; P:GO:0009058; P:GO:0009059; P:GO:0009889; P:GO:0009987; P:GO:0010467; P:GO:0010468; P:GO:0010556; P:GO:0016070; P:GO:0018130; P:GO:0019219; P:GO:0019222; P:GO:0019438; P:GO:0031323; P:GO:0031326; P:GO:0032774; P:GO:0034641; P:GO:0034645; P:GO:0034654; P:GO:0043170; P:GO:0044237; P:GO:00…	P:nucleobase-containing compound metabolic process; P:DNA-templated transcription; P:regulation of DNA-templated transcription; P:regulation of transcription by RNA polymerase II; P:transcription by RNA polymerase II; P:cellular aromatic compound metabolic process; P:nitrogen compound metabolic process; P:metabolic process; P:biosynthetic process; P:macromolecule biosynthetic process; P:regulatio…
ANN34708-RA	GNAT domain,Acyl-CoA N-acyltransferase,FR47-like	4.39553	8.09282e-15	Up	2371	20	2.08088e-135	61.33	1	F:GO:0016747	F:acyltransferase activity, transferring groups other than amino-acyl groups	EC:2	Transferases	G3DSA:3.40.630.30 (GENE3D); G3DSA:3.40.630.30 (GENE3D); IPR041506 (PFAM); IPR013653 (PFAM); PTHR20958 (PANTHER); IPR016181 (SUPERFAMILY)	F:GO:0016747	F:acyltransferase activity, transferring groups other than amino-acyl groups
MSTRG.12393.23	---NA---	4.22631	1.20008e-12	Up	5391									mobidb-lite (MOBIDB_LITE); mobidb-lite (MOBIDB_LITE); mobidb-lite (MOBIDB_LITE); mobidb-lite (MOBIDB_LITE); mobidb-lite (MOBIDB_LITE); mobidb-lite (MOBIDB_LITE); mobidb-lite (MOBIDB_LITE); mobidb-lite (MOBIDB_LITE); mobidb-lite (MOBIDB_LITE); mobidb-lite (MOBIDB_LITE); mobidb-lite (MOBIDB_LITE); mobidb-lite (MOBIDB_LITE); mobidb-lite (MOBIDB_LITE); mobidb-lite (MOBIDB_LITE); mobidb-lite (MOBIDB_L…	no GO terms	no GO terms
MSTRG.728.2	ubiquitin protein ligase binding	4.1991	1.70275e-13	Up	1318	20	2.75738e-23	52.08	2	P:GO:0022008; C:GO:0005829	P:neurogenesis; C:cytosol			IPR011705 (PFAM); G3DSA:1.25.40.420 (GENE3D); PTHR45774 (PANTHER)	P:GO:0007275; P:GO:0007399; P:GO:0009987; P:GO:0022008; P:GO:0030154; P:GO:0032501; P:GO:0032502; P:GO:0048731; P:GO:0048856; P:GO:0048869; C:GO:0005622; C:GO:0005737; C:GO:0005829; C:GO:0110165	P:multicellular organism development; P:nervous system development; P:cellular process; P:neurogenesis; P:cell differentiation; P:multicellular organismal process; P:developmental process; P:system development; P:anatomical structure development; P:cellular developmental process; C:intracellular anatomical structure; C:cytoplasm; C:cytosol; C:cellular anatomical entity
MSTRG.16665.2	hypothetical protein J6590_041573	4.13557	9.12954e-12	Up	2899	20	2.37106e-89	48.62	1	F:GO:0003729	F:mRNA binding			mobidb-lite (MOBIDB_LITE); mobidb-lite (MOBIDB_LITE); mobidb-lite (MOBIDB_LITE); PTHR34755 (PANTHER)	F:GO:0003676; F:GO:0003723; F:GO:0003729; F:GO:0005488; F:GO:0097159; F:GO:1901363	F:nucleic acid binding; F:RNA binding; F:mRNA binding; F:binding; F:organic cyclic compound binding; F:heterocyclic compound binding
MSTRG.15159.1	phospholipase ABHD3	4.09527	2.00502e-11	Up	5594	20	6.80594e-155	74.07	5	P:GO:0006633; P:GO:0009062; F:GO:0016298; F:GO:0052689; C:GO:0016020	P:fatty acid biosynthetic process; P:fatty acid catabolic process; F:lipase activity; F:carboxylic ester hydrolase activity; C:membrane			IPR029058 (G3DSA:3.40.50.GENE3D); PTHR10794 (PANTHER); IPR029058 (SUPERFAMILY)	P:GO:0006082; P:GO:0006629; P:GO:0006631; P:GO:0006633; P:GO:0008152; P:GO:0008610; P:GO:0009056; P:GO:0009058; P:GO:0009062; P:GO:0009987; P:GO:0016042; P:GO:0016053; P:GO:0016054; P:GO:0019752; P:GO:0032787; P:GO:0043436; P:GO:0044237; P:GO:0044238; P:GO:0044242; P:GO:0044248; P:GO:0044249; P:GO:0044255; P:GO:0044281; P:GO:0044282; P:GO:0044283; P:GO:0046394; P:GO:0046395; P:GO:0071704; P:GO:00…	P:organic acid metabolic process; P:lipid metabolic process; P:fatty acid metabolic process; P:fatty acid biosynthetic process; P:metabolic process; P:lipid biosynthetic process; P:catabolic process; P:biosynthetic process; P:fatty acid catabolic process; P:cellular process; P:lipid catabolic process; P:organic acid biosynthetic process; P:organic acid catabolic process; P:carboxylic acid metabol…
MSTRG.10656.7	EcKinase 38	4.08048	1.38331e-12	Up	2632	20	5.28462e-170	64.19	2	C:GO:0016020; C:GO:0016020	C:membrane; C:membrane			IPR004119 (PFAM); G3DSA:3.90.1200.10 (GENE3D); PTHR11012 (PANTHER); IPR011009 (SUPERFAMILY)	no GO terms	no GO terms
ANN21081-RA	zinc finger protein 708-like	3.95764	1.52986e-11	Up	845	20	2.17543e-23	54.05	6	P:GO:0006357; P:GO:2000112; F:GO:0000977; F:GO:0000981; C:GO:0005634; C:GO:0016020	P:regulation of transcription by RNA polymerase II; P:regulation of cellular macromolecule biosynthetic process; F:RNA polymerase II transcription regulatory region sequence-specific DNA binding; F:DNA-binding transcription factor activity, RNA polymerase II-specific; C:nucleus; C:membrane			G3DSA:3.30.160.60 (GENE3D); G3DSA:3.30.160.60 (GENE3D); G3DSA:3.30.160.60 (GENE3D); G3DSA:3.30.160.60 (GENE3D); IPR013087 (PFAM); PF13912 (PFAM); PTHR24409 (PANTHER); IPR013087 (PROSITE_PROFILES); IPR013087 (PROSITE_PROFILES); IPR013087 (PROSITE_PROFILES); IPR013087 (PROSITE_PROFILES); IPR013087 (PROSITE_PROFILES); IPR036236 (SUPERFAMILY); IPR036236 (SUPERFAMILY); IPR036236 (SUPERFAMILY)	P:GO:0006139; P:GO:0006351; P:GO:0006355; P:GO:0006357; P:GO:0006366; P:GO:0006725; P:GO:0006807; P:GO:0008152; P:GO:0009058; P:GO:0009059; P:GO:0009889; P:GO:0009987; P:GO:0010467; P:GO:0010468; P:GO:0010556; P:GO:0016070; P:GO:0018130; P:GO:0019219; P:GO:0019222; P:GO:0019438; P:GO:0031323; P:GO:0031326; P:GO:0032774; P:GO:0034641; P:GO:0034645; P:GO:0034654; P:GO:0043170; P:GO:0044237; P:GO:00…	P:nucleobase-containing compound metabolic process; P:DNA-templated transcription; P:regulation of DNA-templated transcription; P:regulation of transcription by RNA polymerase II; P:transcription by RNA polymerase II; P:cellular aromatic compound metabolic process; P:nitrogen compound metabolic process; P:metabolic process; P:biosynthetic process; P:macromolecule biosynthetic process; P:regulatio…
MSTRG.1291.12	gastrula zinc finger protein XlCGF57.1-like isoform X2	3.78439	2.47135e-10	Up	3977	20	1.74942e-86	51.8	4	P:GO:0006355; P:GO:2000112; F:GO:0000978; F:GO:0000981	P:regulation of DNA-templated transcription; P:regulation of cellular macromolecule biosynthetic process; F:RNA polymerase II cis-regulatory region sequence-specific DNA binding; F:DNA-binding transcription factor activity, RNA polymerase II-specific			G3DSA:3.30.160.60 (GENE3D); G3DSA:3.30.160.60 (GENE3D); G3DSA:3.30.160.60 (GENE3D); PF12874 (PFAM); IPR013087 (PFAM); G3DSA:3.30.160.60 (GENE3D); PTHR24388 (PANTHER); IPR013087 (PROSITE_PROFILES); IPR013087 (PROSITE_PROFILES); IPR013087 (PROSITE_PROFILES); IPR013087 (PROSITE_PROFILES); IPR013087 (PROSITE_PROFILES); IPR013087 (PROSITE_PROFILES); IPR013087 (PROSITE_PROFILES); IPR013087 (PROSITE_PRO…	P:GO:0006139; P:GO:0006351; P:GO:0006355; P:GO:0006725; P:GO:0006807; P:GO:0008152; P:GO:0009058; P:GO:0009059; P:GO:0009889; P:GO:0009987; P:GO:0010467; P:GO:0010468; P:GO:0010556; P:GO:0016070; P:GO:0018130; P:GO:0019219; P:GO:0019222; P:GO:0019438; P:GO:0031323; P:GO:0031326; P:GO:0032774; P:GO:0034641; P:GO:0034645; P:GO:0034654; P:GO:0043170; P:GO:0044237; P:GO:0044238; P:GO:0044249; P:GO:00…	P:nucleobase-containing compound metabolic process; P:DNA-templated transcription; P:regulation of DNA-templated transcription; P:cellular aromatic compound metabolic process; P:nitrogen compound metabolic process; P:metabolic process; P:biosynthetic process; P:macromolecule biosynthetic process; P:regulation of biosynthetic process; P:cellular process; P:gene expression; P:regulation of gene exp…
MSTRG.14031.3	G1/S-specific cyclin-D2	3.77285	7.11959e-10	Up	1470	20	3.8778e-24	61.87	4	P:GO:0007049; C:GO:0005634; C:GO:0005737; C:GO:0043229	P:cell cycle; C:nucleus; C:cytoplasm; C:intracellular organelle			no IPS match	no IPS match	no IPS match
MSTRG.3850.2	hypothetical protein J6590_048247	3.75386	9.04595e-10	Up	1896	1	3.2025e-58	82.07						no IPS match	no IPS match	no IPS match
MSTRG.23537.3	---NA---	3.72754	1.16305e-09	Up	1837									no IPS match	no IPS match	no IPS match
MSTRG.21210.1	keratin, type I cytoskeletal 9-like	3.71628	1.48965e-09	Up	876	20	6.74491e-27	63.42						mobidb-lite (MOBIDB_LITE); mobidb-lite (MOBIDB_LITE); mobidb-lite (MOBIDB_LITE); mobidb-lite (MOBIDB_LITE)	no GO terms	no GO terms
MSTRG.21222.1	uncharacterized protein LOC124369744	3.68855	2.05311e-13	Up	772	4	1.58131e-20	52.87						no IPS match	no IPS match	no IPS match
MSTRG.20535.2	uncharacterized protein LOC111044976 isoform X2	3.6113	1.34564e-08	Up	4302	20	4.56229e-156	77.75	1	C:GO:0016020	C:membrane			IPR001507 (PFAM); mobidb-lite (MOBIDB_LITE); mobidb-lite (MOBIDB_LITE); PTHR47327 (PANTHER); IPR001507 (PROSITE_PROFILES)	no GO terms	no GO terms
MSTRG.16821.1	hypothetical protein GE061_011871	3.59379	8.45128e-10	Up	395	20	1.2455e-09	53.4						no IPS match	no IPS match	no IPS match
MSTRG.6664.2	folliculin isoform X1	3.47913	2.49763e-08	Up	2205	20	0	54.41	6	P:GO:0043547; P:GO:1904263; F:GO:0005096; C:GO:0005829; C:GO:0005856; C:GO:0043231	P:positive regulation of GTPase activity; P:positive regulation of TORC1 signaling; F:GTPase activator activity; C:cytosol; C:cytoskeleton; C:intracellular membrane-bounded organelle			IPR032035 (PFAM); IPR037520 (PFAM); G3DSA:3.40.50.12430 (GENE3D); IPR021713 (PANTHER); IPR037521 (PROSITE_PROFILES)	P:GO:0007154; P:GO:0007165; P:GO:0009966; P:GO:0009967; P:GO:0009987; P:GO:0010646; P:GO:0010647; P:GO:0023051; P:GO:0023052; P:GO:0023056; P:GO:0031929; P:GO:0032006; P:GO:0032008; P:GO:0035556; P:GO:0038202; P:GO:0043085; P:GO:0043087; P:GO:0043547; P:GO:0044093; P:GO:0048518; P:GO:0048522; P:GO:0048583; P:GO:0048584; P:GO:0050789; P:GO:0050790; P:GO:0050794; P:GO:0050896; P:GO:0051336; P:GO:00…	P:cell communication; P:signal transduction; P:regulation of signal transduction; P:positive regulation of signal transduction; P:cellular process; P:regulation of cell communication; P:positive regulation of cell communication; P:regulation of signaling; P:signaling; P:positive regulation of signaling; P:TOR signaling; P:regulation of TOR signaling; P:positive regulation of TOR signaling; P:intr…
ANN28705-RA	26S proteasome non-ATPase regulatory subunit 7	3.46344	5.48159e-08	Up	693	20	4.03499e-126	98.29	4	P:GO:0043161; F:GO:0005515; F:GO:0008237; C:GO:0005838	P:proteasome-mediated ubiquitin-dependent protein catabolic process; F:protein binding; F:metallopeptidase activity; C:proteasome regulatory particle	EC:3.4	Acting on peptide bonds (peptidases)	IPR000555 (PFAM); IPR024969 (PFAM); G3DSA:3.40.140.10 (GENE3D); mobidb-lite (MOBIDB_LITE); PTHR10540 (PANTHER)	P:GO:0006508; P:GO:0006511; P:GO:0006807; P:GO:0008152; P:GO:0009056; P:GO:0009057; P:GO:0009987; P:GO:0010498; P:GO:0019538; P:GO:0019538; P:GO:0019941; P:GO:0030163; P:GO:0030163; P:GO:0043161; P:GO:0043170; P:GO:0043632; P:GO:0044237; P:GO:0044238; P:GO:0044248; P:GO:0044260; P:GO:0044265; P:GO:0051603; P:GO:0071704; P:GO:1901564; P:GO:1901565; P:GO:1901575; F:GO:0005515; F:GO:0008233; F:GO:00…	P:proteolysis; P:ubiquitin-dependent protein catabolic process; P:nitrogen compound metabolic process; P:metabolic process; P:catabolic process; P:macromolecule catabolic process; P:cellular process; P:proteasomal protein catabolic process; P:protein metabolic process; P:protein metabolic process; P:modification-dependent protein catabolic process; P:protein catabolic process; P:protein catabolic…
MSTRG.22117.1	nuclear factor of activated T-cells 5 isoform X3	3.4026	1.39108e-07	Up	5860	20	0	67.15	7	P:GO:0006357; P:GO:0048856; P:GO:2000112; F:GO:0000978; F:GO:0000981; F:GO:0008134; C:GO:0005667	P:regulation of transcription by RNA polymerase II; P:anatomical structure development; P:regulation of cellular macromolecule biosynthetic process; F:RNA polymerase II cis-regulatory region sequence-specific DNA binding; F:DNA-binding transcription factor activity, RNA polymerase II-specific; F:transcription factor binding; C:transcription regulator complex			IPR008366 (PRINTS); IPR011539 (PFAM); IPR013783 (G3DSA:2.60.40.GENE3D); IPR037059 (G3DSA:2.60.40.GENE3D); IPR032397 (PFAM); mobidb-lite (MOBIDB_LITE); mobidb-lite (MOBIDB_LITE); mobidb-lite (MOBIDB_LITE); mobidb-lite (MOBIDB_LITE); mobidb-lite (MOBIDB_LITE); mobidb-lite (MOBIDB_LITE); mobidb-lite (MOBIDB_LITE); IPR008366 (PANTHER); IPR011539 (PROSITE_PROFILES); IPR008967 (SUPERFAMILY); IPR014756 …	P:GO:0006139; P:GO:0006351; P:GO:0006355; P:GO:0006357; P:GO:0006366; P:GO:0006725; P:GO:0006807; P:GO:0008152; P:GO:0009058; P:GO:0009059; P:GO:0009889; P:GO:0009987; P:GO:0010467; P:GO:0010468; P:GO:0010556; P:GO:0016070; P:GO:0018130; P:GO:0019219; P:GO:0019222; P:GO:0019438; P:GO:0031323; P:GO:0031326; P:GO:0032774; P:GO:0034641; P:GO:0034645; P:GO:0034654; P:GO:0043170; P:GO:0044237; P:GO:00…	P:nucleobase-containing compound metabolic process; P:DNA-templated transcription; P:regulation of DNA-templated transcription; P:regulation of transcription by RNA polymerase II; P:transcription by RNA polymerase II; P:cellular aromatic compound metabolic process; P:nitrogen compound metabolic process; P:metabolic process; P:biosynthetic process; P:macromolecule biosynthetic process; P:regulatio…
MSTRG.4221.3	gamma-interferon-inducible lysosomal thiol reductase-like	3.39752	7.30678e-09	Up	1213	20	3.68351e-91	61.23	1	F:GO:0016671	F:oxidoreductase activity, acting on a sulfur group of donors, disulfide as acceptor			G3DSA:3.40.30.10 (GENE3D); IPR004911 (PFAM); IPR004911 (PANTHER); IPR036249 (SUPERFAMILY)	F:GO:0003824; F:GO:0016491; F:GO:0016671	F:catalytic activity; F:oxidoreductase activity; F:oxidoreductase activity, acting on a sulfur group of donors, disulfide as acceptor
MSTRG.16831.2	Testis-expressed sequence 2 protein	3.3431	1.68251e-07	Up	4387	20	0	58.21	4	F:GO:0008289; C:GO:0005773; C:GO:0005783; C:GO:0005886	F:lipid binding; C:vacuole; C:endoplasmic reticulum; C:plasma membrane			mobidb-lite (MOBIDB_LITE); mobidb-lite (MOBIDB_LITE); mobidb-lite (MOBIDB_LITE); mobidb-lite (MOBIDB_LITE); mobidb-lite (MOBIDB_LITE); mobidb-lite (MOBIDB_LITE); mobidb-lite (MOBIDB_LITE); mobidb-lite (MOBIDB_LITE); mobidb-lite (MOBIDB_LITE); PTHR13466 (PANTHER); IPR031468 (PROSITE_PROFILES); cd21675 (CDD)	F:GO:0005488; F:GO:0008289; C:GO:0005622; C:GO:0005737; C:GO:0005773; C:GO:0005783; C:GO:0005886; C:GO:0012505; C:GO:0016020; C:GO:0043226; C:GO:0043227; C:GO:0043229; C:GO:0043231; C:GO:0071944; C:GO:0110165	F:binding; F:lipid binding; C:intracellular anatomical structure; C:cytoplasm; C:vacuole; C:endoplasmic reticulum; C:plasma membrane; C:endomembrane system; C:membrane; C:organelle; C:membrane-bounded organelle; C:intracellular organelle; C:intracellular membrane-bounded organelle; C:cell periphery; C:cellular anatomical entity
ANN16316-RA	kelch domain-containing protein 10	3.32999	1.42191e-07	Up	2774	20	0	67.52	2	P:GO:0032874; F:GO:0005515	P:positive regulation of stress-activated MAPK cascade; F:protein binding			PF13418 (PFAM); IPR015915 (G3DSA:2.120.10.GENE3D); IPR006652 (PFAM); IPR015915 (G3DSA:2.120.10.GENE3D); PTHR46428 (PANTHER); IPR015915 (SUPERFAMILY)	P:GO:0000165; P:GO:0006950; P:GO:0007154; P:GO:0007165; P:GO:0009966; P:GO:0009967; P:GO:0009987; P:GO:0010646; P:GO:0010647; P:GO:0023051; P:GO:0023052; P:GO:0023056; P:GO:0031098; P:GO:0032872; P:GO:0032874; P:GO:0033554; P:GO:0035556; P:GO:0043408; P:GO:0043410; P:GO:0048518; P:GO:0048522; P:GO:0048583; P:GO:0048584; P:GO:0050789; P:GO:0050794; P:GO:0050896; P:GO:0051403; P:GO:0051716; P:GO:00…	P:MAPK cascade; P:response to stress; P:cell communication; P:signal transduction; P:regulation of signal transduction; P:positive regulation of signal transduction; P:cellular process; P:regulation of cell communication; P:positive regulation of cell communication; P:regulation of signaling; P:signaling; P:positive regulation of signaling; P:stress-activated protein kinase signaling cascade; P:r…
MSTRG.18994.2	cellular tumor antigen p53 isoform X3	3.2913	4.08905e-07	Up	2838	20	1.16668e-64	61.37	6	P:GO:0006357; P:GO:0006915; P:GO:2000112; F:GO:0000978; F:GO:0000981; C:GO:0005634	P:regulation of transcription by RNA polymerase II; P:apoptotic process; P:regulation of cellular macromolecule biosynthetic process; F:RNA polymerase II cis-regulatory region sequence-specific DNA binding; F:DNA-binding transcription factor activity, RNA polymerase II-specific; C:nucleus			IPR002117 (PRINTS); IPR012346 (G3DSA:2.60.40.GENE3D); IPR011615 (PFAM); mobidb-lite (MOBIDB_LITE); mobidb-lite (MOBIDB_LITE); mobidb-lite (MOBIDB_LITE); mobidb-lite (MOBIDB_LITE); mobidb-lite (MOBIDB_LITE); IPR002117 (PANTHER); IPR011615 (CDD); IPR008967 (SUPERFAMILY)	P:GO:0006139; P:GO:0006351; P:GO:0006355; P:GO:0006357; P:GO:0006366; P:GO:0006725; P:GO:0006807; P:GO:0006915; P:GO:0008152; P:GO:0009058; P:GO:0009059; P:GO:0009889; P:GO:0009987; P:GO:0010467; P:GO:0010468; P:GO:0010556; P:GO:0016070; P:GO:0018130; P:GO:0019219; P:GO:0019222; P:GO:0019438; P:GO:0031323; P:GO:0031326; P:GO:0032774; P:GO:0034641; P:GO:0034645; P:GO:0034654; P:GO:0043170; P:GO:00…	P:nucleobase-containing compound metabolic process; P:DNA-templated transcription; P:regulation of DNA-templated transcription; P:regulation of transcription by RNA polymerase II; P:transcription by RNA polymerase II; P:cellular aromatic compound metabolic process; P:nitrogen compound metabolic process; P:apoptotic process; P:metabolic process; P:biosynthetic process; P:macromolecule biosynthetic…
ANN12802-RA	cuticle protein 21-like	3.27189	4.11556e-08	Up	636	20	4.39777e-40	96.83	3	F:GO:0042302; C:GO:0005615; C:GO:0031012	F:structural constituent of cuticle; C:extracellular space; C:extracellular matrix			IPR000618 (PRINTS); IPR000618 (PFAM); PTHR12236 (PANTHER); IPR000618 (PROSITE_PROFILES)	C:GO:0005576; C:GO:0005615; C:GO:0030312; C:GO:0031012; C:GO:0071944; C:GO:0110165	C:extracellular region; C:extracellular space; C:external encapsulating structure; C:extracellular matrix; C:cell periphery; C:cellular anatomical entity
MSTRG.3535.1	---NA---	3.25796	6.96501e-07	Up	3027									no IPS match	no IPS match	no IPS match
MSTRG.8097.4	alpha-tocopherol transfer protein-like	3.14438	1.79397e-06	Up	3508	20	1.25062e-116	60.82	2	F:GO:1902936; C:GO:0016020	F:phosphatidylinositol bisphosphate binding; C:membrane			PR00180 (PRINTS); IPR001251 (PFAM); IPR036865 (G3DSA:3.40.525.GENE3D); PTHR10174 (PANTHER); IPR001251 (PROSITE_PROFILES); IPR001251 (CDD); IPR036273 (SUPERFAMILY); IPR036865 (SUPERFAMILY)	F:GO:0005488; F:GO:0005543; F:GO:0008289; F:GO:0035091; F:GO:1901981; F:GO:1902936; C:GO:0016020; C:GO:0110165	F:binding; F:phospholipid binding; F:lipid binding; F:phosphatidylinositol binding; F:phosphatidylinositol phosphate binding; F:phosphatidylinositol bisphosphate binding; C:membrane; C:cellular anatomical entity
MSTRG.7958.1	Phosphatidylinositol 3-kinase catalytic subunit type 3	3.12331	2.50719e-06	Up	4779	20	0	82.71	18	P:GO:0000045; P:GO:0006508; P:GO:0006897; P:GO:0006900; P:GO:0007031; P:GO:0010324; P:GO:0016310; P:GO:0036092; P:GO:0048015; P:GO:1903008; F:GO:0005524; F:GO:0016303; C:GO:0000407; C:GO:0005768; C:GO:0005773; C:GO:0005777; C:GO:0005886; C:GO:0035032	P:autophagosome assembly; P:proteolysis; P:endocytosis; P:vesicle budding from membrane; P:peroxisome organization; P:membrane invagination; P:phosphorylation; P:phosphatidylinositol-3-phosphate biosynthetic process; P:phosphatidylinositol-mediated signaling; P:organelle disassembly; F:ATP binding; F:1-phosphatidylinositol-3-kinase activity; C:phagophore assembly site; C:endosome; C:vacuole; C:pe…	EC:2.7.1.137	phosphatidylinositol 3-kinase	IPR042236 (G3DSA:1.25.40.GENE3D); G3DSA:3.30.1010.10 (GENE3D); IPR001263 (PFAM); IPR000403 (PFAM); IPR036940 (G3DSA:1.10.1070.GENE3D); IPR002420 (PFAM); IPR035892 (G3DSA:2.60.40.GENE3D); IPR015433 (PANTHER); IPR000403 (PROSITE_PROFILES); IPR001263 (PROSITE_PROFILES); IPR002420 (PROSITE_PROFILES); cd00870 (CDD); cd08397 (CDD); cd00896 (CDD); IPR035892 (SUPERFAMILY); IPR011009 (SUPERFAMILY); IPR016…	P:GO:0000045; P:GO:0006508; P:GO:0006629; P:GO:0006644; P:GO:0006650; P:GO:0006661; P:GO:0006793; P:GO:0006796; P:GO:0006807; P:GO:0006810; P:GO:0006897; P:GO:0006900; P:GO:0006914; P:GO:0006996; P:GO:0007031; P:GO:0007033; P:GO:0007154; P:GO:0007165; P:GO:0008152; P:GO:0008610; P:GO:0008654; P:GO:0009056; P:GO:0009058; P:GO:0009987; P:GO:0010324; P:GO:0016043; P:GO:0016050; P:GO:0016192; P:GO:00…	P:autophagosome assembly; P:proteolysis; P:lipid metabolic process; P:phospholipid metabolic process; P:glycerophospholipid metabolic process; P:phosphatidylinositol biosynthetic process; P:phosphorus metabolic process; P:phosphate-containing compound metabolic process; P:nitrogen compound metabolic process; P:transport; P:endocytosis; P:vesicle budding from membrane; P:autophagy; P:organelle org…
MSTRG.17250.3	serpin B12	3.11163	2.63044e-07	Up	1188	20	5.16369e-25	51.66	2	F:GO:0004867; C:GO:0005615	F:serine-type endopeptidase inhibitor activity; C:extracellular space			IPR042185 (G3DSA:2.30.39.GENE3D); IPR042178 (G3DSA:3.30.497.GENE3D); IPR042178 (G3DSA:3.30.497.GENE3D); IPR023796 (PFAM); IPR000215 (PANTHER); IPR036186 (SUPERFAMILY)	F:GO:0004867; C:GO:0005576; C:GO:0005615; C:GO:0110165	F:serine-type endopeptidase inhibitor activity; C:extracellular region; C:extracellular space; C:cellular anatomical entity
ANN06960-RA	guanine nucleotide-binding protein subunit beta-like protein 1	3.04603	4.11583e-06	Up	988	20	7.01349e-129	62.46	1	F:GO:0005515	F:protein binding			IPR015943 (G3DSA:2.130.10.GENE3D); IPR015943 (G3DSA:2.130.10.GENE3D); PTHR19854 (PANTHER); PS50294 (PROSITE_PROFILES); IPR001680 (PROSITE_PROFILES); IPR036322 (SUPERFAMILY)	F:GO:0005515	F:protein binding
MSTRG.5362.1	serine-rich adhesin for platelets-like isoform X23	3.03845	3.54073e-08	Up	1079	20	4.46281e-32	56.18						no IPS match	no IPS match	no IPS match
MSTRG.19314.2	josephin-like protein	3.0252	5.32092e-06	Up	3010	20	2.35574e-95	86.7	4	P:GO:0016579; P:GO:0044260; F:GO:0004843; F:GO:0008242	P:protein deubiquitination; P:cellular macromolecule metabolic process; F:cysteine-type deubiquitinase activity; F:omega peptidase activity	EC:3.4.19.12	ubiquitinyl hydrolase 1	G3DSA:3.90.70.40 (GENE3D); IPR006155 (PFAM); IPR040053 (PANTHER); IPR006155 (PROSITE_PROFILES)	P:GO:0006508; P:GO:0006807; P:GO:0008152; P:GO:0009987; P:GO:0016579; P:GO:0019538; P:GO:0019538; P:GO:0036211; P:GO:0036211; P:GO:0043170; P:GO:0043412; P:GO:0044237; P:GO:0044238; P:GO:0044260; P:GO:0070646; P:GO:0070647; P:GO:0071704; P:GO:1901564; F:GO:0003824; F:GO:0004843; F:GO:0008233; F:GO:0008234; F:GO:0008242; F:GO:0016787; F:GO:0019783; F:GO:0101005; F:GO:0140096	P:proteolysis; P:nitrogen compound metabolic process; P:metabolic process; P:cellular process; P:protein deubiquitination; P:protein metabolic process; P:protein metabolic process; P:protein modification process; P:protein modification process; P:macromolecule metabolic process; P:macromolecule modification; P:cellular metabolic process; P:primary metabolic process; P:cellular macromolecule metab…
MSTRG.17499.1	leucine-rich repeat-containing protein 45-like	3.01347	5.7335e-06	Up	2483	20	0	63.92	3	F:GO:0005515; C:GO:0005813; C:GO:0005814	F:protein binding; C:centrosome; C:centriole			IPR032675 (G3DSA:3.80.10.GENE3D); IPR032675 (G3DSA:3.80.10.GENE3D); IPR001611 (PFAM); mobidb-lite (MOBIDB_LITE); mobidb-lite (MOBIDB_LITE); PTHR23170 (PANTHER); SSF52047 (SUPERFAMILY)	F:GO:0005515; C:GO:0005622; C:GO:0005813; C:GO:0005814; C:GO:0005815; C:GO:0005856; C:GO:0015630; C:GO:0043226; C:GO:0043228; C:GO:0043229; C:GO:0043232; C:GO:0110165	F:protein binding; C:intracellular anatomical structure; C:centrosome; C:centriole; C:microtubule organizing center; C:cytoskeleton; C:microtubule cytoskeleton; C:organelle; C:non-membrane-bounded organelle; C:intracellular organelle; C:intracellular non-membrane-bounded organelle; C:cellular anatomical entity
MSTRG.25252.1	trafficking protein particle complex subunit 4	3.00882	6.28047e-06	Up	3660	20	1.01486e-135	92.38	4	P:GO:0006888; C:GO:0005783; C:GO:0005794; C:GO:0030008	P:endoplasmic reticulum to Golgi vesicle-mediated transport; C:endoplasmic reticulum; C:Golgi apparatus; C:TRAPP complex			G3DSA:3.30.450.70 (GENE3D); IPR007233 (PFAM); IPR007233 (PANTHER); cd14856 (CDD); IPR011012 (SUPERFAMILY)	P:GO:0006810; P:GO:0006888; P:GO:0009987; P:GO:0016192; P:GO:0046907; P:GO:0048193; P:GO:0051179; P:GO:0051234; P:GO:0051641; P:GO:0051649; C:GO:0030008; C:GO:0032991; C:GO:0099023; C:GO:0140535	P:transport; P:endoplasmic reticulum to Golgi vesicle-mediated transport; P:cellular process; P:vesicle-mediated transport; P:intracellular transport; P:Golgi vesicle transport; P:localization; P:establishment of localization; P:cellular localization; P:establishment of localization in cell; C:TRAPP complex; C:protein-containing complex; C:vesicle tethering complex; C:intracellular protein-contai…
MSTRG.22001.2	mitochondrial E3 ubiquitin protein ligase 1-like	2.96221	5.11845e-06	Up	4735	20	1.44987e-13	64.79	3	P:GO:0016567; P:GO:0044260; F:GO:0004842	P:protein ubiquitination; P:cellular macromolecule metabolic process; F:ubiquitin-protein transferase activity			IPR013083 (G3DSA:3.30.40.GENE3D); PF13920 (PFAM); mobidb-lite (MOBIDB_LITE); mobidb-lite (MOBIDB_LITE); PTHR12183 (PANTHER); IPR001841 (PROSITE_PROFILES); SSF57850 (SUPERFAMILY)	P:GO:0006807; P:GO:0008152; P:GO:0009987; P:GO:0016567; P:GO:0019538; P:GO:0019538; P:GO:0032446; P:GO:0036211; P:GO:0036211; P:GO:0043170; P:GO:0043412; P:GO:0044237; P:GO:0044238; P:GO:0044260; P:GO:0070647; P:GO:0071704; P:GO:1901564; F:GO:0003824; F:GO:0004842; F:GO:0016740; F:GO:0019787; F:GO:0140096	P:nitrogen compound metabolic process; P:metabolic process; P:cellular process; P:protein ubiquitination; P:protein metabolic process; P:protein metabolic process; P:protein modification by small protein conjugation; P:protein modification process; P:protein modification process; P:macromolecule metabolic process; P:macromolecule modification; P:cellular metabolic process; P:primary metabolic pro…
MSTRG.26448.1	defensin ARD1-like	2.90604	7.68551e-10	Up	342	20	4.98156e-18	80.08	4	P:GO:0045087; P:GO:0050832; F:GO:0019871; C:GO:0005615	P:innate immune response; P:defense response to fungus; F:sodium channel inhibitor activity; C:extracellular space			IPR002061 (PFAM); IPR036574 (G3DSA:3.30.30.GENE3D); IPR001542 (PROSITE_PROFILES); IPR036574 (SUPERFAMILY)	P:GO:0006952; F:GO:0008200; F:GO:0019871; C:GO:0005576	P:defense response; F:ion channel inhibitor activity; F:sodium channel inhibitor activity; C:extracellular region
MSTRG.13839.1	lazarillo protein-like	2.89281	4.81633e-10	Up	1091	20	3.77751e-13	46.3	4	P:GO:0006869; P:GO:0007568; F:GO:0008289; F:GO:0031409	P:lipid transport; P:aging; F:lipid binding; F:pigment binding			IPR000566 (PFAM); IPR012674 (G3DSA:2.40.128.GENE3D); PTHR10612 (PANTHER); IPR012674 (SUPERFAMILY)	no GO terms	no GO terms
MSTRG.26667.3	atrophin-1-like isoform X1	2.87451	2.85188e-05	Up	3578	20	1.56469e-121	74.75	1	F:GO:0003723	F:RNA binding			IPR000504 (PFAM); IPR012677 (G3DSA:3.30.70.GENE3D); mobidb-lite (MOBIDB_LITE); mobidb-lite (MOBIDB_LITE); mobidb-lite (MOBIDB_LITE); mobidb-lite (MOBIDB_LITE); mobidb-lite (MOBIDB_LITE); mobidb-lite (MOBIDB_LITE); mobidb-lite (MOBIDB_LITE); PTHR11176 (PANTHER); IPR000504 (PROSITE_PROFILES); IPR034988 (CDD); IPR035979 (SUPERFAMILY)	F:GO:0003676; F:GO:0003723	F:nucleic acid binding; F:RNA binding
MSTRG.23649.1	alpha-tocopherol transfer protein-like isoform X2	2.87399	2.82255e-05	Up	701	20	1.43167e-46	65.42	2	F:GO:0003676; F:GO:0008270	F:nucleic acid binding; F:zinc ion binding			no IPS match	no IPS match	no IPS match
MSTRG.21339.5	RNA-binding protein 26 isoform X2	2.85664	3.32952e-05	Up	4495	20	0	57.6	4	F:GO:0003723; F:GO:0046872; C:GO:0005634; C:GO:0016020	F:RNA binding; F:metal ion binding; C:nucleus; C:membrane			PF14605 (PFAM); IPR012677 (G3DSA:3.30.70.GENE3D); IPR012677 (G3DSA:3.30.70.GENE3D); mobidb-lite (MOBIDB_LITE); mobidb-lite (MOBIDB_LITE); mobidb-lite (MOBIDB_LITE); mobidb-lite (MOBIDB_LITE); mobidb-lite (MOBIDB_LITE); mobidb-lite (MOBIDB_LITE); mobidb-lite (MOBIDB_LITE); mobidb-lite (MOBIDB_LITE); mobidb-lite (MOBIDB_LITE); mobidb-lite (MOBIDB_LITE); IPR045137 (PANTHER); IPR000571 (PROSITE_PROFI…	F:GO:0003676; F:GO:0003723; F:GO:0005488; F:GO:0046872; F:GO:0097159; F:GO:1901363; C:GO:0005622; C:GO:0005634; C:GO:0016020; C:GO:0043226; C:GO:0043227; C:GO:0043229; C:GO:0043231; C:GO:0110165	F:nucleic acid binding; F:RNA binding; F:binding; F:metal ion binding; F:organic cyclic compound binding; F:heterocyclic compound binding; C:intracellular anatomical structure; C:nucleus; C:membrane; C:organelle; C:membrane-bounded organelle; C:intracellular organelle; C:intracellular membrane-bounded organelle; C:cellular anatomical entity
MSTRG.8805.1	---NA---	2.84972	6.57426e-08	Up	848									no IPS match	no IPS match	no IPS match
MSTRG.6728.2	---NA---	2.84373	7.83113e-06	Up	1695									mobidb-lite (MOBIDB_LITE); mobidb-lite (MOBIDB_LITE); mobidb-lite (MOBIDB_LITE); mobidb-lite (MOBIDB_LITE); mobidb-lite (MOBIDB_LITE); mobidb-lite (MOBIDB_LITE); mobidb-lite (MOBIDB_LITE)	no GO terms	no GO terms
MSTRG.23659.5	DNA repair protein complementing XP-G cells homolog	2.79936	4.58893e-05	Up	3961	20	0	67.97	6	P:GO:0006289; P:GO:0090305; F:GO:0003697; F:GO:0004520; C:GO:0005634; C:GO:0016020	P:nucleotide-excision repair; P:nucleic acid phosphodiester bond hydrolysis; F:single-stranded DNA binding; F:DNA endonuclease activity; C:nucleus; C:membrane	EC:3.1	Acting on ester bonds	IPR006084 (PRINTS); IPR006086 (PFAM); G3DSA:1.10.150.20 (GENE3D); G3DSA:3.40.50.1010 (GENE3D); mobidb-lite (MOBIDB_LITE); mobidb-lite (MOBIDB_LITE); mobidb-lite (MOBIDB_LITE); mobidb-lite (MOBIDB_LITE); mobidb-lite (MOBIDB_LITE); mobidb-lite (MOBIDB_LITE); mobidb-lite (MOBIDB_LITE); mobidb-lite (MOBIDB_LITE); mobidb-lite (MOBIDB_LITE); mobidb-lite (MOBIDB_LITE); mobidb-lite (MOBIDB_LITE); mobidb-…	P:GO:0006139; P:GO:0006259; P:GO:0006281; P:GO:0006289; P:GO:0006725; P:GO:0006807; P:GO:0006950; P:GO:0006974; P:GO:0008152; P:GO:0009987; P:GO:0033554; P:GO:0033683; P:GO:0034641; P:GO:0043170; P:GO:0044237; P:GO:0044238; P:GO:0044260; P:GO:0046483; P:GO:0050896; P:GO:0051716; P:GO:0071704; P:GO:0090304; P:GO:0090305; P:GO:1901360; F:GO:0003676; F:GO:0003677; F:GO:0003697; F:GO:0003824; F:GO:00…	P:nucleobase-containing compound metabolic process; P:DNA metabolic process; P:DNA repair; P:nucleotide-excision repair; P:cellular aromatic compound metabolic process; P:nitrogen compound metabolic process; P:response to stress; P:cellular response to DNA damage stimulus; P:metabolic process; P:cellular process; P:cellular response to stress; P:obsolete nucleotide-excision repair, DNA incision; …
MSTRG.8533.1	Glycoprotein 3-alpha-L-fucosyltransferase A	2.79058	5.74764e-05	Up	6963	20	0	83.74	4	P:GO:0006486; P:GO:0036065; F:GO:0018392; C:GO:0032580	P:protein glycosylation; P:fucosylation; F:glycoprotein 3-alpha-L-fucosyltransferase activity; C:Golgi cisterna membrane	EC:2.4.1.214	glycoprotein 3-alpha-L-fucosyltransferase	IPR038577 (G3DSA:3.40.50.GENE3D); IPR001503 (PFAM); IPR031481 (PFAM); IPR001503 (PANTHER); SSF53756 (SUPERFAMILY)	P:GO:0006486; P:GO:0008152; P:GO:0070085; F:GO:0003824; F:GO:0008417; F:GO:0016740; F:GO:0016757; F:GO:0016758; C:GO:0016020	P:protein glycosylation; P:metabolic process; P:glycosylation; F:catalytic activity; F:fucosyltransferase activity; F:transferase activity; F:glycosyltransferase activity; F:hexosyltransferase activity; C:membrane
MSTRG.18528.3	ubiquitin-conjugating enzyme E2-24 kDa	2.74208	8.29251e-05	Up	4040	20	3.24212e-110	98.48	6	P:GO:0000209; P:GO:0044260; F:GO:0005524; F:GO:0061631; C:GO:0005634; C:GO:0016020	P:protein polyubiquitination; P:cellular macromolecule metabolic process; F:ATP binding; F:ubiquitin conjugating enzyme activity; C:nucleus; C:membrane	EC:2.3.2.23	E2 ubiquitin-conjugating enzyme	IPR000608 (PFAM); IPR016135 (G3DSA:3.10.110.GENE3D); mobidb-lite (MOBIDB_LITE); mobidb-lite (MOBIDB_LITE); PTHR24068 (PANTHER); IPR000608 (PROSITE_PROFILES); IPR000608 (CDD); IPR016135 (SUPERFAMILY)	P:GO:0000209; P:GO:0006807; P:GO:0008152; P:GO:0009987; P:GO:0016567; P:GO:0019538; P:GO:0019538; P:GO:0032446; P:GO:0036211; P:GO:0036211; P:GO:0043170; P:GO:0043412; P:GO:0044237; P:GO:0044238; P:GO:0044260; P:GO:0070647; P:GO:0071704; P:GO:1901564; F:GO:0003824; F:GO:0004842; F:GO:0016740; F:GO:0019787; F:GO:0061631; F:GO:0061650; F:GO:0140096; C:GO:0005622; C:GO:0005634; C:GO:0016020; C:GO:00…	P:protein polyubiquitination; P:nitrogen compound metabolic process; P:metabolic process; P:cellular process; P:protein ubiquitination; P:protein metabolic process; P:protein metabolic process; P:protein modification by small protein conjugation; P:protein modification process; P:protein modification process; P:macromolecule metabolic process; P:macromolecule modification; P:cellular metabolic pr…
MSTRG.23639.1	---NA---	2.71846	9.65432e-05	Up	467									no IPS match	no IPS match	no IPS match
MSTRG.1976.1	---NA---	2.68959	2.90601e-05	Up	457									no IPS match	no IPS match	no IPS match
MSTRG.24970.6	venom serine protease-like	2.68056	0.000130689	Up	1611	20	0	60.74	3	P:GO:0006508; F:GO:0004252; C:GO:0005615	P:proteolysis; F:serine-type endopeptidase activity; C:extracellular space			IPR001314 (PRINTS); IPR043504 (G3DSA:2.40.10.GENE3D); IPR001254 (PFAM); IPR035914 (G3DSA:2.60.120.GENE3D); IPR000859 (PFAM); PTHR24256 (PANTHER); IPR001254 (PROSITE_PROFILES); IPR000859 (PROSITE_PROFILES); IPR000859 (CDD); IPR001254 (CDD); IPR009003 (SUPERFAMILY); IPR035914 (SUPERFAMILY)	P:GO:0006508; P:GO:0006807; P:GO:0008152; P:GO:0019538; P:GO:0043170; P:GO:0044238; P:GO:0071704; P:GO:1901564; F:GO:0003824; F:GO:0004175; F:GO:0004252; F:GO:0008233; F:GO:0008236; F:GO:0016787; F:GO:0017171; F:GO:0140096; C:GO:0005576; C:GO:0005615; C:GO:0110165	P:proteolysis; P:nitrogen compound metabolic process; P:metabolic process; P:protein metabolic process; P:macromolecule metabolic process; P:primary metabolic process; P:organic substance metabolic process; P:organonitrogen compound metabolic process; F:catalytic activity; F:endopeptidase activity; F:serine-type endopeptidase activity; F:peptidase activity; F:serine-type peptidase activity; F:hyd…
ANN29520-RA	ataxin-2 homolog	2.6798	7.90771e-05	Up	999	11	4.33414e-13	69.53						mobidb-lite (MOBIDB_LITE); mobidb-lite (MOBIDB_LITE); mobidb-lite (MOBIDB_LITE); mobidb-lite (MOBIDB_LITE); mobidb-lite (MOBIDB_LITE); mobidb-lite (MOBIDB_LITE)	no GO terms	no GO terms
MSTRG.24260.1	---NA---	2.67969	1.13791e-07	Up	980									PTHR47771 (PANTHER)	no GO terms	no GO terms
MSTRG.6022.4	protein ecdysoneless	2.64016	0.000198026	Up	3735	20	0	72.74	2	C:GO:0005634; C:GO:0016020	C:nucleus; C:membrane			IPR010770 (PFAM); mobidb-lite (MOBIDB_LITE); mobidb-lite (MOBIDB_LITE); IPR010770 (PANTHER)	C:GO:0005622; C:GO:0005634; C:GO:0016020; C:GO:0043226; C:GO:0043227; C:GO:0043229; C:GO:0043231; C:GO:0110165	C:intracellular anatomical structure; C:nucleus; C:membrane; C:organelle; C:membrane-bounded organelle; C:intracellular organelle; C:intracellular membrane-bounded organelle; C:cellular anatomical entity
MSTRG.22634.4	STAGA complex 65 subunit gamma-like	2.62936	0.000219247	Up	1285	20	4.75297e-162	61.79	5	P:GO:0043966; P:GO:0044260; F:GO:0003713; F:GO:0046982; C:GO:0000124	P:histone H3 acetylation; P:cellular macromolecule metabolic process; F:transcription coactivator activity; F:protein heterodimerization activity; C:SAGA complex			IPR009072 (G3DSA:1.10.20.GENE3D); IPR006565 (PFAM); IPR039460 (PANTHER)	P:GO:0006473; P:GO:0006475; P:GO:0006807; P:GO:0008152; P:GO:0009987; P:GO:0016570; P:GO:0016573; P:GO:0018193; P:GO:0018205; P:GO:0018393; P:GO:0018394; P:GO:0019538; P:GO:0019538; P:GO:0036211; P:GO:0036211; P:GO:0043170; P:GO:0043412; P:GO:0043543; P:GO:0043966; P:GO:0044237; P:GO:0044238; P:GO:0044260; P:GO:0071704; P:GO:1901564; F:GO:0003712; F:GO:0003713; F:GO:0046982; F:GO:0140110; C:GO:00…	P:protein acetylation; P:internal protein amino acid acetylation; P:nitrogen compound metabolic process; P:metabolic process; P:cellular process; P:histone modification; P:histone acetylation; P:peptidyl-amino acid modification; P:peptidyl-lysine modification; P:internal peptidyl-lysine acetylation; P:peptidyl-lysine acetylation; P:protein metabolic process; P:protein metabolic process; P:protein…
MSTRG.21385.4	Protein SET	2.59536	0.000270176	Up	2182	20	4.81487e-91	81.43	6	P:GO:0006334; F:GO:0003682; F:GO:0042393; C:GO:0000785; C:GO:0005634; C:GO:0016020	P:nucleosome assembly; F:chromatin binding; F:histone binding; C:chromatin; C:nucleus; C:membrane			G3DSA:1.20.5.1500 (GENE3D); IPR002164 (PFAM); G3DSA:3.30.1120.90 (GENE3D); mobidb-lite (MOBIDB_LITE); mobidb-lite (MOBIDB_LITE); mobidb-lite (MOBIDB_LITE); mobidb-lite (MOBIDB_LITE); mobidb-lite (MOBIDB_LITE); IPR002164 (PANTHER); IPR037231 (SUPERFAMILY)	P:GO:0006334; F:GO:0003682; F:GO:0005488; F:GO:0005515; F:GO:0042393; C:GO:0000785; C:GO:0005622; C:GO:0005634; C:GO:0005694; C:GO:0016020; C:GO:0043226; C:GO:0043227; C:GO:0043228; C:GO:0043229; C:GO:0043231; C:GO:0043232; C:GO:0110165	P:nucleosome assembly; F:chromatin binding; F:binding; F:protein binding; F:histone binding; C:chromatin; C:intracellular anatomical structure; C:nucleus; C:chromosome; C:membrane; C:organelle; C:membrane-bounded organelle; C:non-membrane-bounded organelle; C:intracellular organelle; C:intracellular membrane-bounded organelle; C:intracellular non-membrane-bounded organelle; C:cellular anatomical …
MSTRG.17946.3	---NA---	2.58449	0.000288366	Up	1445									mobidb-lite (MOBIDB_LITE); mobidb-lite (MOBIDB_LITE); mobidb-lite (MOBIDB_LITE); mobidb-lite (MOBIDB_LITE); mobidb-lite (MOBIDB_LITE)	no GO terms	no GO terms
MSTRG.26517.2	---NA---	2.56682	0.000324042	Up	483									mobidb-lite (MOBIDB_LITE); mobidb-lite (MOBIDB_LITE)	no GO terms	no GO terms
MSTRG.7691.1	---NA---	2.54157	2.93442e-11	Up	4215									mobidb-lite (MOBIDB_LITE); mobidb-lite (MOBIDB_LITE)	no GO terms	no GO terms
MSTRG.1412.5	RNA-binding protein squid isoform X5	2.51763	9.18386e-12	Up	1368	20	4.99972e-122	88.23	5	P:GO:0010468; F:GO:0003723; C:GO:0005654; C:GO:0016020; C:GO:1990904	P:regulation of gene expression; F:RNA binding; C:nucleoplasm; C:membrane; C:ribonucleoprotein complex			IPR000504 (PFAM); IPR012677 (G3DSA:3.30.70.GENE3D); IPR012677 (G3DSA:3.30.70.GENE3D); mobidb-lite (MOBIDB_LITE); mobidb-lite (MOBIDB_LITE); PTHR48033 (PANTHER); IPR000504 (PROSITE_PROFILES); IPR000504 (PROSITE_PROFILES); cd12325 (CDD); cd12329 (CDD); IPR035979 (SUPERFAMILY); IPR035979 (SUPERFAMILY)	P:GO:0008152; P:GO:0010467; P:GO:0010468; P:GO:0019222; P:GO:0043170; P:GO:0050789; P:GO:0060255; P:GO:0065007; P:GO:0071704; F:GO:0003676; F:GO:0003723; F:GO:0005488; F:GO:0097159; F:GO:1901363; C:GO:0005622; C:GO:0005634; C:GO:0005654; C:GO:0016020; C:GO:0031974; C:GO:0031981; C:GO:0043226; C:GO:0043227; C:GO:0043229; C:GO:0043231; C:GO:0043233; C:GO:0070013; C:GO:0110165	P:metabolic process; P:gene expression; P:regulation of gene expression; P:regulation of metabolic process; P:macromolecule metabolic process; P:regulation of biological process; P:regulation of macromolecule metabolic process; P:biological regulation; P:organic substance metabolic process; F:nucleic acid binding; F:RNA binding; F:binding; F:organic cyclic compound binding; F:heterocyclic compoun…
MSTRG.8824.3	dystrophin, isoforms A/C/F/G/H isoform X1	2.50621	0.000537746	Up	3009	20	0	95.99	4	P:GO:0099536; F:GO:0005515; F:GO:0008270; C:GO:0005886	P:synaptic signaling; F:protein binding; F:zinc ion binding; C:plasma membrane			G3DSA:1.10.238.10 (GENE3D); G3DSA:2.20.70.10 (GENE3D); IPR002017 (PFAM); IPR015153 (PFAM); G3DSA:1.10.238.10 (GENE3D); IPR015154 (PFAM); IPR000433 (PFAM); G3DSA:1.20.58.60 (GENE3D); IPR043145 (G3DSA:3.30.60.GENE3D); PTHR12268 (PANTHER); IPR001202 (PROSITE_PROFILES); IPR000433 (PROSITE_PROFILES); IPR001202 (CDD); cd02334 (CDD); cd16242 (CDD); IPR018159 (CDD); SSF46966 (SUPERFAMILY); IPR036020 (SUP…	P:GO:0007154; P:GO:0007267; P:GO:0009987; P:GO:0023052; P:GO:0099536; F:GO:0005515; F:GO:0008270; C:GO:0005886; C:GO:0016020; C:GO:0071944; C:GO:0110165	P:cell communication; P:cell-cell signaling; P:cellular process; P:signaling; P:synaptic signaling; F:protein binding; F:zinc ion binding; C:plasma membrane; C:membrane; C:cell periphery; C:cellular anatomical entity
MSTRG.370.1	venom glycine-rich peptide Pp24a	2.49666	1.87635e-08	Up	509	11	1.72085e-27	77.08						mobidb-lite (MOBIDB_LITE); mobidb-lite (MOBIDB_LITE)	no GO terms	no GO terms
MSTRG.24222.1	low choriolytic enzyme-like	2.48995	0.000577588	Up	996	20	2.20538e-36	54.31	2	P:GO:0006508; F:GO:0004222	P:proteolysis; F:metalloendopeptidase activity			IPR001506 (PRINTS); IPR001506 (PFAM); IPR024079 (G3DSA:3.40.390.GENE3D); PTHR10127 (PANTHER); IPR001506 (PROSITE_PROFILES); SSF55486 (SUPERFAMILY)	P:GO:0006508; F:GO:0003824; F:GO:0004175; F:GO:0004222; F:GO:0008233; F:GO:0008237; F:GO:0016787; F:GO:0140096	P:proteolysis; F:catalytic activity; F:endopeptidase activity; F:metalloendopeptidase activity; F:peptidase activity; F:metallopeptidase activity; F:hydrolase activity; F:catalytic activity, acting on a protein
MSTRG.13628.2	pancreatic triacylglycerol lipase isoform X1	2.48564	0.000623559	Up	1127	20	1.97811e-112	65.53	2	P:GO:0006629; F:GO:0016298	P:lipid metabolic process; F:lipase activity			IPR000734 (PRINTS); IPR013818 (PFAM); IPR029058 (G3DSA:3.40.50.GENE3D); IPR000734 (PANTHER); IPR033906 (CDD); IPR029058 (SUPERFAMILY)	P:GO:0006629; F:GO:0016298	P:lipid metabolic process; F:lipase activity
MSTRG.14155.1	---NA---	2.47856	0.000442714	Up	548									no IPS match	no IPS match	no IPS match
MSTRG.26680.2	protein angel homolog 2 isoform X1	2.46752	0.00065333	Up	1366	20	1.28722e-13	59.05	1	F:GO:0000175	F:3'-5'-RNA exonuclease activity			IPR036691 (G3DSA:3.60.10.GENE3D); PTHR12121 (PANTHER); IPR036691 (SUPERFAMILY)	F:GO:0000175; F:GO:0003824; F:GO:0004518; F:GO:0004527; F:GO:0004540; F:GO:0008408; F:GO:0016787; F:GO:0016788; F:GO:0016796; F:GO:0140098; F:GO:0140640	F:3'-5'-RNA exonuclease activity; F:catalytic activity; F:nuclease activity; F:exonuclease activity; F:ribonuclease activity; F:3'-5' exonuclease activity; F:hydrolase activity; F:hydrolase activity, acting on ester bonds; F:exonuclease activity, active with either ribo- or deoxyribonucleic acids and producing 5'-phosphomonoesters; F:catalytic activity, acting on RNA; F:catalytic activity, acting…
MSTRG.174.3	adenylate kinase 7-like	2.4647	0.000717195	Up	2755	20	4.91912e-92	53.1	1	F:GO:0016301	F:kinase activity	EC:2.7	Transferring phosphorus-containing groups	G3DSA:3.40.50.720 (GENE3D); IPR027417 (G3DSA:3.40.50.GENE3D); PTHR48079 (PANTHER); IPR036291 (SUPERFAMILY)	no GO terms	no GO terms
MSTRG.14551.1	stearoyl-CoA desaturase 5-like	2.46383	0.000314851	Up	1117	20	0	75.9	6	P:GO:0006636; F:GO:0005506; F:GO:0016717; C:GO:0005773; C:GO:0005789; C:GO:0005886	P:unsaturated fatty acid biosynthetic process; F:iron ion binding; F:oxidoreductase activity, acting on paired donors, with oxidation of a pair of donors resulting in the reduction of molecular oxygen to two molecules of water; C:vacuole; C:endoplasmic reticulum membrane; C:plasma membrane	EC:1	Oxidoreductases	IPR015876 (PRINTS); IPR005804 (PFAM); mobidb-lite (MOBIDB_LITE); IPR015876 (PANTHER); IPR015876 (CDD)	P:GO:0006082; P:GO:0006629; P:GO:0006631; P:GO:0006633; P:GO:0006636; P:GO:0008152; P:GO:0008610; P:GO:0009058; P:GO:0009987; P:GO:0016053; P:GO:0019752; P:GO:0032787; P:GO:0033559; P:GO:0043436; P:GO:0044237; P:GO:0044238; P:GO:0044249; P:GO:0044255; P:GO:0044281; P:GO:0044283; P:GO:0046394; P:GO:0071704; P:GO:0072330; P:GO:1901576; F:GO:0003824; F:GO:0005488; F:GO:0005506; F:GO:0016491; F:GO:00…	P:organic acid metabolic process; P:lipid metabolic process; P:fatty acid metabolic process; P:fatty acid biosynthetic process; P:unsaturated fatty acid biosynthetic process; P:metabolic process; P:lipid biosynthetic process; P:biosynthetic process; P:cellular process; P:organic acid biosynthetic process; P:carboxylic acid metabolic process; P:monocarboxylic acid metabolic process; P:unsaturated …
MSTRG.11929.1	membrane-associated guanylate kinase, WW and PDZ domain-containing protein 3-like	2.45772	0.000730754	Up	2342	20	1.2812e-141	68.69	2	P:GO:0016310; F:GO:0016301	P:phosphorylation; F:kinase activity			mobidb-lite (MOBIDB_LITE); mobidb-lite (MOBIDB_LITE); mobidb-lite (MOBIDB_LITE); mobidb-lite (MOBIDB_LITE); mobidb-lite (MOBIDB_LITE); mobidb-lite (MOBIDB_LITE)	no GO terms	no GO terms
MSTRG.21955.1	C-factor-like isoform X1	2.45099	3.7873e-14	Up	988	20	2.40435e-87	65.92						mobidb-lite (MOBIDB_LITE)	no GO terms	no GO terms
MSTRG.18568.1	SPDYA protein	2.42539	1.71932e-14	Up	1949	20	9.60075e-44	67.25	2	P:GO:0045737; F:GO:0019901	P:positive regulation of cyclin-dependent protein serine/threonine kinase activity; F:protein kinase binding			IPR020984 (PFAM); mobidb-lite (MOBIDB_LITE); PTHR31545 (PANTHER)	P:GO:0045737; F:GO:0019901	P:positive regulation of cyclin-dependent protein serine/threonine kinase activity; F:protein kinase binding
MSTRG.20739.1	myosin light chain 1 isoform X1	2.42436	4.27878e-05	Up	804	20	9.56641e-74	74.64	3	C:GO:0015629; C:GO:0032991; C:GO:0043292	C:actin cytoskeleton; C:protein-containing complex; C:contractile fiber			G3DSA:1.10.238.10 (GENE3D); G3DSA:1.10.238.10 (GENE3D); mobidb-lite (MOBIDB_LITE); PTHR23048 (PANTHER); IPR011992 (SUPERFAMILY)	C:GO:0005622; C:GO:0005737; C:GO:0005856; C:GO:0015629; C:GO:0032991; C:GO:0043226; C:GO:0043228; C:GO:0043229; C:GO:0043232; C:GO:0043292; C:GO:0099080; C:GO:0099081; C:GO:0099512; C:GO:0110165	C:intracellular anatomical structure; C:cytoplasm; C:cytoskeleton; C:actin cytoskeleton; C:protein-containing complex; C:organelle; C:non-membrane-bounded organelle; C:intracellular organelle; C:intracellular non-membrane-bounded organelle; C:contractile fiber; C:supramolecular complex; C:supramolecular polymer; C:supramolecular fiber; C:cellular anatomical entity
ANN25511-RA	RNA exonuclease 1 homolog	2.41096	0.00101554	Up	2836	20	1.47735e-71	70.79	4	F:GO:0003676; F:GO:0004527; C:GO:0005634; C:GO:0016020	F:nucleic acid binding; F:exonuclease activity; C:nucleus; C:membrane			IPR036397 (G3DSA:3.30.420.GENE3D); IPR013520 (PFAM); IPR047021 (PANTHER); IPR034922 (CDD); IPR012337 (SUPERFAMILY)	F:GO:0003676; F:GO:0003824; F:GO:0004518; F:GO:0004527; F:GO:0016787; F:GO:0016788; C:GO:0005622; C:GO:0005634; C:GO:0016020; C:GO:0043226; C:GO:0043227; C:GO:0043229; C:GO:0043231; C:GO:0110165	F:nucleic acid binding; F:catalytic activity; F:nuclease activity; F:exonuclease activity; F:hydrolase activity; F:hydrolase activity, acting on ester bonds; C:intracellular anatomical structure; C:nucleus; C:membrane; C:organelle; C:membrane-bounded organelle; C:intracellular organelle; C:intracellular membrane-bounded organelle; C:cellular anatomical entity
ANN10212-RA	bumetanide-sensitive sodium-(potassium)-chloride cotransporter-like	2.40226	0.00109174	Up	3074	20	0	80.08	11	P:GO:0019725; P:GO:0032535; P:GO:0035725; P:GO:0055080; P:GO:0071805; P:GO:0098771; P:GO:1902476; F:GO:0015079; F:GO:0015081; F:GO:0015377; C:GO:0016020	P:cellular homeostasis; P:regulation of cellular component size; P:sodium ion transmembrane transport; P:monoatomic cation homeostasis; P:potassium ion transmembrane transport; P:inorganic ion homeostasis; P:chloride transmembrane transport; F:potassium ion transmembrane transporter activity; F:sodium ion transmembrane transporter activity; F:chloride:monoatomic cation symporter activity; C:membr…			IPR004842 (TIGRFAM); IPR018491 (PFAM); IPR004841 (PFAM); G3DSA:1.20.1740.10 (GENE3D); mobidb-lite (MOBIDB_LITE); mobidb-lite (MOBIDB_LITE); IPR004842 (PANTHER)	P:GO:0006810; P:GO:0006811; P:GO:0006812; P:GO:0006813; P:GO:0006814; P:GO:0006820; P:GO:0006821; P:GO:0009987; P:GO:0015698; P:GO:0016043; P:GO:0019725; P:GO:0030001; P:GO:0032535; P:GO:0034220; P:GO:0035725; P:GO:0042592; P:GO:0048878; P:GO:0050801; P:GO:0051179; P:GO:0051234; P:GO:0055065; P:GO:0055067; P:GO:0055080; P:GO:0055085; P:GO:0065007; P:GO:0065008; P:GO:0071805; P:GO:0071840; P:GO:00…	P:transport; P:monoatomic ion transport; P:monoatomic cation transport; P:potassium ion transport; P:sodium ion transport; P:monoatomic anion transport; P:chloride transport; P:cellular process; P:inorganic anion transport; P:cellular component organization; P:cellular homeostasis; P:metal ion transport; P:regulation of cellular component size; P:monoatomic ion transmembrane transport; P:sodium i…
ANN12815-RA	hypothetical protein J6590_059886	2.39755	1.97518e-06	Up	345	14	1.49691e-25	63.84						PS51257 (PROSITE_PROFILES)	no GO terms	no GO terms
MSTRG.15715.2	putative glucosylceramidase 4	2.38145	0.00125924	Up	1672	20	2.87659e-179	62.51	6	P:GO:0006664; P:GO:0006672; P:GO:0030149; P:GO:0034641; P:GO:1901136; F:GO:0004348	P:glycolipid metabolic process; P:ceramide metabolic process; P:sphingolipid catabolic process; P:cellular nitrogen compound metabolic process; P:carbohydrate derivative catabolic process; F:glucosylceramidase activity			IPR001139 (PRINTS); IPR013780 (G3DSA:2.60.40.GENE3D); G3DSA:3.20.20.80 (GENE3D); IPR033453 (PFAM); IPR001139 (PANTHER); IPR017853 (SUPERFAMILY)	P:GO:0006629; P:GO:0006643; P:GO:0006664; P:GO:0006665; P:GO:0006672; P:GO:0006807; P:GO:0008152; P:GO:0009056; P:GO:0009987; P:GO:0016042; P:GO:0030149; P:GO:0034641; P:GO:0043603; P:GO:0044237; P:GO:0044238; P:GO:0044242; P:GO:0044248; P:GO:0044255; P:GO:0071704; P:GO:1901135; P:GO:1901136; P:GO:1901564; P:GO:1901565; P:GO:1901575; P:GO:1903509; F:GO:0003824; F:GO:0004348; F:GO:0004553; F:GO:00…	P:lipid metabolic process; P:membrane lipid metabolic process; P:glycolipid metabolic process; P:sphingolipid metabolic process; P:ceramide metabolic process; P:nitrogen compound metabolic process; P:metabolic process; P:catabolic process; P:cellular process; P:lipid catabolic process; P:sphingolipid catabolic process; P:cellular nitrogen compound metabolic process; P:amide metabolic process; P:c…
MSTRG.2558.2	---NA---	2.35678	0.00145876	Up	276									mobidb-lite (MOBIDB_LITE)	no GO terms	no GO terms
MSTRG.24837.1	---NA---	2.35361	0.000197143	Up	480									no IPS match	no IPS match	no IPS match
MSTRG.9811.4	trithorax group protein osa isoform X9	2.34133	0.00160264	Up	5680	20	0	84.19	10	P:GO:0006338; P:GO:0006357; P:GO:0045893; P:GO:2000112; F:GO:0003677; F:GO:0031491; C:GO:0005654; C:GO:0016020; C:GO:0016514; C:GO:0035060	P:chromatin remodeling; P:regulation of transcription by RNA polymerase II; P:positive regulation of DNA-templated transcription; P:regulation of cellular macromolecule biosynthetic process; F:DNA binding; F:nucleosome binding; C:nucleoplasm; C:membrane; C:SWI/SNF complex; C:brahma complex			IPR001606 (PFAM); IPR036431 (G3DSA:1.10.150.GENE3D); IPR033388 (PFAM); IPR011989 (G3DSA:1.25.10.GENE3D); mobidb-lite (MOBIDB_LITE); mobidb-lite (MOBIDB_LITE); mobidb-lite (MOBIDB_LITE); mobidb-lite (MOBIDB_LITE); mobidb-lite (MOBIDB_LITE); mobidb-lite (MOBIDB_LITE); mobidb-lite (MOBIDB_LITE); mobidb-lite (MOBIDB_LITE); mobidb-lite (MOBIDB_LITE); mobidb-lite (MOBIDB_LITE); mobidb-lite (MOBIDB_LITE…	P:GO:0006139; P:GO:0006338; P:GO:0006351; P:GO:0006355; P:GO:0006357; P:GO:0006366; P:GO:0006725; P:GO:0006807; P:GO:0008152; P:GO:0009058; P:GO:0009059; P:GO:0009889; P:GO:0009891; P:GO:0009893; P:GO:0009987; P:GO:0010467; P:GO:0010468; P:GO:0010556; P:GO:0010557; P:GO:0010604; P:GO:0016070; P:GO:0018130; P:GO:0019219; P:GO:0019222; P:GO:0019438; P:GO:0031323; P:GO:0031325; P:GO:0031326; P:GO:00…	P:nucleobase-containing compound metabolic process; P:chromatin remodeling; P:DNA-templated transcription; P:regulation of DNA-templated transcription; P:regulation of transcription by RNA polymerase II; P:transcription by RNA polymerase II; P:cellular aromatic compound metabolic process; P:nitrogen compound metabolic process; P:metabolic process; P:biosynthetic process; P:macromolecule biosynthe…
MSTRG.15343.1	---NA---	2.33886	4.03008e-05	Up	3762									no IPS match	no IPS match	no IPS match
MSTRG.24259.1	---NA---	2.33212	1.32328e-13	Up	1020									PTHR47771 (PANTHER)	no GO terms	no GO terms
MSTRG.11715.1	---NA---	2.3108	1.06695e-12	Up	589				3	P:GO:0006959; P:GO:0042742; C:GO:0005615	P:humoral immune response; P:defense response to bacterium; C:extracellular space			IPR036574 (G3DSA:3.30.30.GENE3D); IPR001542 (PFAM); PTHR13645 (PANTHER); IPR001542 (PROSITE_PROFILES); IPR036574 (SUPERFAMILY)	P:GO:0002376; P:GO:0006950; P:GO:0006952; P:GO:0006955; P:GO:0006959; P:GO:0009605; P:GO:0009607; P:GO:0009617; P:GO:0042742; P:GO:0043207; P:GO:0044419; P:GO:0050896; P:GO:0051707; P:GO:0098542; C:GO:0005576; C:GO:0005615; C:GO:0110165	P:immune system process; P:response to stress; P:defense response; P:immune response; P:humoral immune response; P:response to external stimulus; P:response to biotic stimulus; P:response to bacterium; P:defense response to bacterium; P:response to external biotic stimulus; P:biological process involved in interspecies interaction between organisms; P:response to stimulus; P:response to other org…
ANN24443-RA	keratin, type I cytoskeletal 9-like	2.31069	0.000733414	Up	713	20	1.81735e-33	67.07						no IPS match	no IPS match	no IPS match
MSTRG.5361.1	---NA---	2.29154	3.39151e-05	Up	655									no IPS match	no IPS match	no IPS match
MSTRG.1237.1	hypothetical protein J6590_086321	2.29087	7.24038e-05	Up	1175	8	5.10808e-20	57.38						no IPS match	no IPS match	no IPS match
MSTRG.25511.1	---NA---	2.28988	0.00207903	Up	326									no IPS match	no IPS match	no IPS match
MSTRG.24954.1	N-alpha-acetyltransferase 38, NatC auxiliary subunit	2.28461	1.27264e-07	Up	1026	20	2.87323e-61	83.47	4	P:GO:0006397; F:GO:0016740; C:GO:0005681; C:GO:0031417	P:mRNA processing; F:transferase activity; C:spliceosomal complex; C:NatC complex	EC:2	Transferases	IPR001163 (PFAM); G3DSA:2.30.30.100 (GENE3D); PTHR10701 (PANTHER); IPR034110 (CDD); IPR010920 (SUPERFAMILY)	C:GO:0031417	C:NatC complex
MSTRG.16665.1	hypothetical protein J6590_041573	2.27571	1.38924e-05	Up	2920	20	2.68522e-89	48.62	1	F:GO:0003729	F:mRNA binding			mobidb-lite (MOBIDB_LITE); mobidb-lite (MOBIDB_LITE); mobidb-lite (MOBIDB_LITE); PTHR34755 (PANTHER)	F:GO:0003676; F:GO:0003723; F:GO:0003729; F:GO:0005488; F:GO:0097159; F:GO:1901363	F:nucleic acid binding; F:RNA binding; F:mRNA binding; F:binding; F:organic cyclic compound binding; F:heterocyclic compound binding
MSTRG.2510.1	---NA---	2.27409	1.10292e-12	Up	475									no IPS match	no IPS match	no IPS match
MSTRG.21171.1	---NA---	2.27188	1.59616e-21	Up	546									mobidb-lite (MOBIDB_LITE); mobidb-lite (MOBIDB_LITE)	no GO terms	no GO terms
MSTRG.24556.3	peptidoglycan recognition protein 8	2.26443	0.00260656	Up	752	20	1.13355e-15	57.5	2	P:GO:0009253; F:GO:0008745	P:peptidoglycan catabolic process; F:N-acetylmuramoyl-L-alanine amidase activity			IPR036505 (G3DSA:3.40.80.GENE3D); IPR015510 (PANTHER); IPR002502 (CDD); IPR036505 (SUPERFAMILY)	P:GO:0009253; F:GO:0008745	P:peptidoglycan catabolic process; F:N-acetylmuramoyl-L-alanine amidase activity
MSTRG.12095.1	defensin-like	2.26105	1.17305e-09	Up	795	2	1.29305e-06	56.81						IPR036574 (G3DSA:3.30.30.GENE3D); IPR036574 (SUPERFAMILY)	no GO terms	no GO terms
MSTRG.371.1	venom glycine-rich peptide Pp24a	2.24974	0.000114363	Up	464	11	7.42479e-31	77.96						mobidb-lite (MOBIDB_LITE); mobidb-lite (MOBIDB_LITE)	no GO terms	no GO terms
MSTRG.4674.4	protein EFR3 homolog cmp44E isoform X2	2.23901	0.00299816	Up	3369	20	0	84.88	2	P:GO:0072659; C:GO:0005886	P:protein localization to plasma membrane; C:plasma membrane			IPR011989 (G3DSA:1.25.10.GENE3D); mobidb-lite (MOBIDB_LITE); mobidb-lite (MOBIDB_LITE); PTHR12444 (PANTHER); IPR016024 (SUPERFAMILY)	P:GO:0008104; P:GO:0008104; P:GO:0009987; P:GO:0033036; P:GO:0051179; P:GO:0051641; P:GO:0051668; P:GO:0070727; P:GO:0072657; P:GO:0072659; P:GO:1990778; C:GO:0005886; C:GO:0016020; C:GO:0071944; C:GO:0110165	P:protein localization; P:protein localization; P:cellular process; P:macromolecule localization; P:localization; P:cellular localization; P:localization within membrane; P:cellular macromolecule localization; P:protein localization to membrane; P:protein localization to plasma membrane; P:protein localization to cell periphery; C:plasma membrane; C:membrane; C:cell periphery; C:cellular anatomic…
MSTRG.8813.3	hypothetical protein J6590_012090	2.23886	0.00304588	Up	2089	20	4.64479e-104	52.3						no IPS match	no IPS match	no IPS match
MSTRG.6733.2	---NA---	2.23574	0.00316102	Up	1028									no IPS match	no IPS match	no IPS match
MSTRG.10368.1	---NA---	2.23428	0.00093962	Up	1137									mobidb-lite (MOBIDB_LITE); mobidb-lite (MOBIDB_LITE); mobidb-lite (MOBIDB_LITE); mobidb-lite (MOBIDB_LITE); mobidb-lite (MOBIDB_LITE); mobidb-lite (MOBIDB_LITE)	no GO terms	no GO terms
MSTRG.25991.1	beta-1,3-glucan-binding protein	2.21289	0.00229563	Up	2585	20	2.08739e-74	58.35	2	P:GO:0005975; F:GO:0004553	P:carbohydrate metabolic process; F:hydrolase activity, hydrolyzing O-glycosyl compounds			IPR000757 (PFAM); G3DSA:2.60.120.200 (GENE3D); IPR011042 (G3DSA:2.120.10.GENE3D); IPR013783 (G3DSA:2.60.40.GENE3D); PTHR46513 (PANTHER); IPR000757 (PROSITE_PROFILES); IPR007110 (PROSITE_PROFILES); SSF63825 (SUPERFAMILY); IPR036179 (SUPERFAMILY); IPR013320 (SUPERFAMILY)	P:GO:0005975; F:GO:0004553	P:carbohydrate metabolic process; F:hydrolase activity, hydrolyzing O-glycosyl compounds
MSTRG.14669.2	sodium/nucleoside cotransporter 1-like isoform X3	2.20708	0.0033961	Up	3586	20	6.97347e-121	67.41	5	P:GO:1901642; F:GO:0005337; F:GO:0015081; F:GO:0015294; C:GO:0005886	P:nucleoside transmembrane transport; F:nucleoside transmembrane transporter activity; F:sodium ion transmembrane transporter activity; F:solute:monoatomic cation symporter activity; C:plasma membrane			IPR011657 (PFAM); IPR002668 (PFAM); IPR008276 (PANTHER)	P:GO:0006810; P:GO:0009987; P:GO:0015931; P:GO:0051179; P:GO:0051234; P:GO:0055085; P:GO:0071702; P:GO:0071705; P:GO:1901264; P:GO:1901642; F:GO:0005215; F:GO:0005337; F:GO:0008324; F:GO:0015075; F:GO:0015081; F:GO:0015291; F:GO:0015293; F:GO:0015294; F:GO:0015318; F:GO:0015932; F:GO:0022804; F:GO:0022853; F:GO:0022857; F:GO:0022890; F:GO:0046873; F:GO:1901505; C:GO:0005886; C:GO:0005886; C:GO:00…	P:transport; P:cellular process; P:nucleobase-containing compound transport; P:localization; P:establishment of localization; P:transmembrane transport; P:organic substance transport; P:nitrogen compound transport; P:carbohydrate derivative transport; P:nucleoside transmembrane transport; F:transporter activity; F:nucleoside transmembrane transporter activity; F:monoatomic cation transmembrane tr…
MSTRG.21952.1	39S ribosomal protein L16, mitochondrial	2.19292	3.18682e-09	Up	678	20	8.17388e-92	78.9	6	P:GO:0006414; P:GO:0032543; F:GO:0003735; F:GO:0019843; C:GO:0005762; C:GO:0016020	P:translational elongation; P:mitochondrial translation; F:structural constituent of ribosome; F:rRNA binding; C:mitochondrial large ribosomal subunit; C:membrane			IPR016180 (PFAM); IPR036920 (G3DSA:3.90.1170.GENE3D); IPR000114 (PANTHER); IPR016180 (CDD); IPR036920 (SUPERFAMILY)	P:GO:0006412; P:GO:0006414; P:GO:0006518; P:GO:0006807; P:GO:0008152; P:GO:0009058; P:GO:0009059; P:GO:0009987; P:GO:0010467; P:GO:0019538; P:GO:0019538; P:GO:0032543; P:GO:0034641; P:GO:0034645; P:GO:0043043; P:GO:0043170; P:GO:0043603; P:GO:0043604; P:GO:0044237; P:GO:0044238; P:GO:0044249; P:GO:0044260; P:GO:0044271; P:GO:0071704; P:GO:0140053; P:GO:1901564; P:GO:1901566; P:GO:1901576; F:GO:00…	P:translation; P:translational elongation; P:peptide metabolic process; P:nitrogen compound metabolic process; P:metabolic process; P:biosynthetic process; P:macromolecule biosynthetic process; P:cellular process; P:gene expression; P:protein metabolic process; P:protein metabolic process; P:mitochondrial translation; P:cellular nitrogen compound metabolic process; P:cellular macromolecule biosyn…
MSTRG.2504.6	putative phospholipase B-like 2	2.18804	0.0039673	Up	2193	20	0	71.25	3	P:GO:0009395; F:GO:0004620; C:GO:0005576	P:phospholipid catabolic process; F:phospholipase activity; C:extracellular region			G3DSA:3.60.60.30 (GENE3D); IPR007000 (PFAM); IPR007000 (PANTHER)	P:GO:0006629; P:GO:0006644; P:GO:0006793; P:GO:0006796; P:GO:0008152; P:GO:0009056; P:GO:0009395; P:GO:0009987; P:GO:0016042; P:GO:0019637; P:GO:0044237; P:GO:0044238; P:GO:0044242; P:GO:0044248; P:GO:0044255; P:GO:0046434; P:GO:0071704; P:GO:1901575; F:GO:0003824; F:GO:0004620; F:GO:0016298; F:GO:0016787; F:GO:0016788; C:GO:0005576; C:GO:0110165	P:lipid metabolic process; P:phospholipid metabolic process; P:phosphorus metabolic process; P:phosphate-containing compound metabolic process; P:metabolic process; P:catabolic process; P:phospholipid catabolic process; P:cellular process; P:lipid catabolic process; P:organophosphate metabolic process; P:cellular metabolic process; P:primary metabolic process; P:cellular lipid catabolic process; …
MSTRG.10361.10	HEAT repeat-containing protein 5B isoform X1	2.18772	0.00415758	Up	4514	20	0	78.24	9	P:GO:0006897; P:GO:0006900; P:GO:0008104; P:GO:0010324; P:GO:0042147; C:GO:0005773; C:GO:0005794; C:GO:0005886; C:GO:0030139	P:endocytosis; P:vesicle budding from membrane; P:protein localization; P:membrane invagination; P:retrograde transport, endosome to Golgi; C:vacuole; C:Golgi apparatus; C:plasma membrane; C:endocytic vesicle			IPR011989 (G3DSA:1.25.10.GENE3D); IPR046837 (PFAM); mobidb-lite (MOBIDB_LITE); mobidb-lite (MOBIDB_LITE); mobidb-lite (MOBIDB_LITE); IPR040108 (PANTHER); IPR016024 (SUPERFAMILY); IPR016024 (SUPERFAMILY)	P:GO:0006810; P:GO:0006897; P:GO:0006900; P:GO:0006996; P:GO:0008104; P:GO:0009987; P:GO:0010324; P:GO:0016043; P:GO:0016050; P:GO:0016192; P:GO:0016197; P:GO:0016482; P:GO:0033036; P:GO:0042147; P:GO:0046907; P:GO:0051179; P:GO:0051234; P:GO:0051641; P:GO:0051649; P:GO:0061024; P:GO:0071840; C:GO:0005622; C:GO:0005737; C:GO:0005773; C:GO:0005794; C:GO:0005886; C:GO:0012505; C:GO:0016020; C:GO:00…	P:transport; P:endocytosis; P:vesicle budding from membrane; P:organelle organization; P:protein localization; P:cellular process; P:membrane invagination; P:cellular component organization; P:vesicle organization; P:vesicle-mediated transport; P:endosomal transport; P:cytosolic transport; P:macromolecule localization; P:retrograde transport, endosome to Golgi; P:intracellular transport; P:locali…
MSTRG.18587.3	uncharacterized protein LOC124352697	2.17351	0.00255541	Up	2270	20	7.70965e-88	57.18						IPR028043 (PFAM); IPR028043 (PANTHER)	no GO terms	no GO terms
ANN16303-RA	ARL14 effector protein	2.17295	0.00460964	Up	1953	20	0	78.7	3	P:GO:0006796; F:GO:0016301; C:GO:0016020	P:phosphate-containing compound metabolic process; F:kinase activity; C:membrane	EC:2.7	Transferring phosphorus-containing groups	PTHR46601 (PANTHER)	no GO terms	no GO terms
MSTRG.25920.2	uncharacterized protein LOC124358651	2.17284	0.000403693	Up	755	2	4.16434e-30	62.27						no IPS match	no IPS match	no IPS match
MSTRG.21329.3	uncharacterized protein LOC123678695	2.16517	1.11547e-06	Up	5854	20	1.4694e-65	59.86	1	F:GO:0005515	F:protein binding			IPR001810 (PFAM); G3DSA:1.20.1280.50 (GENE3D); IPR001810 (PROSITE_PROFILES); IPR036047 (SUPERFAMILY)	F:GO:0005515	F:protein binding
MSTRG.18649.2	protein piccolo-like isoform X1	2.16471	0.00476212	Up	1869	20	3.10675e-175	67.72	7	P:GO:0030036; P:GO:0061061; F:GO:0003779; C:GO:0001725; C:GO:0005884; C:GO:0005912; C:GO:0032991	P:actin cytoskeleton organization; P:muscle structure development; F:actin binding; C:stress fiber; C:actin filament; C:adherens junction; C:protein-containing complex			IPR036034 (G3DSA:2.30.42.GENE3D); IPR001478 (PFAM); mobidb-lite (MOBIDB_LITE); mobidb-lite (MOBIDB_LITE); mobidb-lite (MOBIDB_LITE); mobidb-lite (MOBIDB_LITE); mobidb-lite (MOBIDB_LITE); mobidb-lite (MOBIDB_LITE); mobidb-lite (MOBIDB_LITE); PTHR24214 (PANTHER); IPR001478 (PROSITE_PROFILES); cd00992 (CDD); IPR036034 (SUPERFAMILY)	P:GO:0006996; P:GO:0007010; P:GO:0009987; P:GO:0016043; P:GO:0030029; P:GO:0030036; P:GO:0032502; P:GO:0048856; P:GO:0061061; P:GO:0071840; F:GO:0003779; F:GO:0005488; F:GO:0005515; F:GO:0008092; C:GO:0001725; C:GO:0005622; C:GO:0005856; C:GO:0005884; C:GO:0005911; C:GO:0005912; C:GO:0015629; C:GO:0030054; C:GO:0032432; C:GO:0032991; C:GO:0042641; C:GO:0043226; C:GO:0043228; C:GO:0043229; C:GO:00…	P:organelle organization; P:cytoskeleton organization; P:cellular process; P:cellular component organization; P:actin filament-based process; P:actin cytoskeleton organization; P:developmental process; P:anatomical structure development; P:muscle structure development; P:cellular component organization or biogenesis; F:actin binding; F:binding; F:protein binding; F:cytoskeletal protein binding; C…
MSTRG.10192.6	---NA---	2.1588	0.00479714	Up	1577									no IPS match	no IPS match	no IPS match
MSTRG.4660.2	twisted gastrulation protein homolog 1-A-like	2.15398	0.00361421	Up	4816	20	5.26323e-98	81.97	7	P:GO:0030510; P:GO:0050911; P:GO:0071310; F:GO:0004984; F:GO:0005549; C:GO:0005615; C:GO:0016020	P:regulation of BMP signaling pathway; P:detection of chemical stimulus involved in sensory perception of smell; P:cellular response to organic substance; F:olfactory receptor activity; F:odorant binding; C:extracellular space; C:membrane			IPR006761 (PFAM); IPR006761 (PANTHER)	P:GO:0007154; P:GO:0007165; P:GO:0007166; P:GO:0007167; P:GO:0007178; P:GO:0009719; P:GO:0009966; P:GO:0009987; P:GO:0010033; P:GO:0010646; P:GO:0023051; P:GO:0023052; P:GO:0030509; P:GO:0030510; P:GO:0042221; P:GO:0048583; P:GO:0050789; P:GO:0050794; P:GO:0050896; P:GO:0051716; P:GO:0065007; P:GO:0070848; P:GO:0070887; P:GO:0071310; P:GO:0071363; P:GO:0071495; P:GO:0071772; P:GO:0071773; P:GO:00…	P:cell communication; P:signal transduction; P:cell surface receptor signaling pathway; P:enzyme-linked receptor protein signaling pathway; P:transmembrane receptor protein serine/threonine kinase signaling pathway; P:response to endogenous stimulus; P:regulation of signal transduction; P:cellular process; P:response to organic substance; P:regulation of cell communication; P:regulation of signal…
MSTRG.1739.2	ETS homologous factor-like isoform X2	2.14698	0.00038928	Up	2591	20	1.29994e-84	70.88	7	P:GO:0006357; P:GO:0030154; P:GO:2000112; F:GO:0000977; F:GO:0000981; C:GO:0005634; C:GO:0016020	P:regulation of transcription by RNA polymerase II; P:cell differentiation; P:regulation of cellular macromolecule biosynthetic process; F:RNA polymerase II transcription regulatory region sequence-specific DNA binding; F:DNA-binding transcription factor activity, RNA polymerase II-specific; C:nucleus; C:membrane			IPR000418 (PRINTS); IPR000418 (PFAM); IPR036388 (G3DSA:1.10.10.GENE3D); IPR013761 (G3DSA:1.10.150.GENE3D); mobidb-lite (MOBIDB_LITE); mobidb-lite (MOBIDB_LITE); IPR046328 (PANTHER); IPR000418 (PROSITE_PROFILES); IPR036390 (SUPERFAMILY); IPR013761 (SUPERFAMILY)	P:GO:0006139; P:GO:0006351; P:GO:0006355; P:GO:0006357; P:GO:0006366; P:GO:0006725; P:GO:0006807; P:GO:0008152; P:GO:0009058; P:GO:0009059; P:GO:0009889; P:GO:0009987; P:GO:0010467; P:GO:0010468; P:GO:0010556; P:GO:0016070; P:GO:0018130; P:GO:0019219; P:GO:0019222; P:GO:0019438; P:GO:0030154; P:GO:0031323; P:GO:0031326; P:GO:0032502; P:GO:0032774; P:GO:0034641; P:GO:0034645; P:GO:0034654; P:GO:00…	P:nucleobase-containing compound metabolic process; P:DNA-templated transcription; P:regulation of DNA-templated transcription; P:regulation of transcription by RNA polymerase II; P:transcription by RNA polymerase II; P:cellular aromatic compound metabolic process; P:nitrogen compound metabolic process; P:metabolic process; P:biosynthetic process; P:macromolecule biosynthetic process; P:regulatio…
MSTRG.10692.1	serine protease inhibitor dipetalogastin-like	2.13498	7.16707e-07	Up	1345	20	0	56.73	3	P:GO:0010951; F:GO:0004867; C:GO:0005576	P:negative regulation of endopeptidase activity; F:serine-type endopeptidase inhibitor activity; C:extracellular region			no IPS match	no IPS match	no IPS match
MSTRG.16783.3	soluble trehalase	2.12102	0.00567779	Up	2035	20	0	78.41	3	P:GO:0005991; P:GO:0044275; F:GO:0004555	P:trehalose metabolic process; P:cellular carbohydrate catabolic process; F:alpha,alpha-trehalase activity	EC:3.2	Glycosylases	IPR001661 (PRINTS); IPR001661 (PFAM); IPR012341 (G3DSA:1.50.10.GENE3D); IPR001661 (PANTHER); IPR008928 (SUPERFAMILY)	P:GO:0005975; P:GO:0005991; P:GO:0008152; P:GO:0009056; P:GO:0009987; P:GO:0016052; P:GO:0044237; P:GO:0044238; P:GO:0044248; P:GO:0044262; P:GO:0044275; P:GO:0071704; P:GO:1901575; F:GO:0003824; F:GO:0004553; F:GO:0004555; F:GO:0016787; F:GO:0016798	P:carbohydrate metabolic process; P:trehalose metabolic process; P:metabolic process; P:catabolic process; P:cellular process; P:carbohydrate catabolic process; P:cellular metabolic process; P:primary metabolic process; P:cellular catabolic process; P:cellular carbohydrate metabolic process; P:cellular carbohydrate catabolic process; P:organic substance metabolic process; P:organic substance cata…
MSTRG.11148.1	---NA---	2.11412	9.96077e-05	Up	799									no IPS match	no IPS match	no IPS match
MSTRG.1442.1	leishmanolysin-like peptidase isoform X1	2.1091	0.00106201	Up	1014	20	1.05598e-38	90.36	5	P:GO:0006508; P:GO:0007155; F:GO:0004222; F:GO:0046872; C:GO:0016020	P:proteolysis; P:cell adhesion; F:metalloendopeptidase activity; F:metal ion binding; C:membrane	EC:3.4.24	Acting on peptide bonds (peptidases)	no IPS match	no IPS match	no IPS match
MSTRG.15624.2	proton-coupled amino acid transporter-like protein pathetic isoform X1	2.10864	5.14031e-05	Up	2571	20	0	72.85	3	P:GO:0003333; F:GO:0015171; C:GO:0005774	P:amino acid transmembrane transport; F:amino acid transmembrane transporter activity; C:vacuolar membrane			IPR013057 (PFAM); PTHR22950 (PANTHER)	P:GO:0003333; P:GO:0006810; P:GO:0006865; P:GO:0009987; P:GO:0015849; P:GO:0051179; P:GO:0051234; P:GO:0055085; P:GO:0071702; P:GO:0071705; P:GO:1903825; P:GO:1905039; F:GO:0005215; F:GO:0005342; F:GO:0015171; F:GO:0022857; F:GO:0046943; C:GO:0005622; C:GO:0005737; C:GO:0005773; C:GO:0005774; C:GO:0016020; C:GO:0031090; C:GO:0043226; C:GO:0043227; C:GO:0043229; C:GO:0043231; C:GO:0098588; C:GO:01…	P:amino acid transmembrane transport; P:transport; P:amino acid transport; P:cellular process; P:organic acid transport; P:localization; P:establishment of localization; P:transmembrane transport; P:organic substance transport; P:nitrogen compound transport; P:organic acid transmembrane transport; P:carboxylic acid transmembrane transport; F:transporter activity; F:organic acid transmembrane tran…
MSTRG.24956.1	protein transport protein Sec61 subunit alpha	2.10678	0.000137211	Up	2322	20	0	99.25	11	P:GO:0006414; P:GO:0006620; P:GO:0065002; F:GO:0005048; F:GO:0008320; F:GO:0043022; C:GO:0005773; C:GO:0005886; C:GO:0030867; C:GO:0098796; C:GO:0140534	P:translational elongation; P:post-translational protein targeting to endoplasmic reticulum membrane; P:intracellular protein transmembrane transport; F:signal sequence binding; F:protein transmembrane transporter activity; F:ribosome binding; C:vacuole; C:plasma membrane; C:rough endoplasmic reticulum membrane; C:membrane protein complex; C:endoplasmic reticulum protein-containing complex			IPR023201 (G3DSA:1.10.3370.GENE3D); IPR019561 (PFAM); IPR002208 (PFAM); IPR002208 (TIGRFAM); IPR002208 (PANTHER); IPR023201 (SUPERFAMILY)	P:GO:0006412; P:GO:0006414; P:GO:0006518; P:GO:0006605; P:GO:0006612; P:GO:0006620; P:GO:0006807; P:GO:0006810; P:GO:0006886; P:GO:0008104; P:GO:0008104; P:GO:0008152; P:GO:0009058; P:GO:0009059; P:GO:0009987; P:GO:0010467; P:GO:0015031; P:GO:0019538; P:GO:0019538; P:GO:0033036; P:GO:0033365; P:GO:0034641; P:GO:0034645; P:GO:0043043; P:GO:0043170; P:GO:0043603; P:GO:0043604; P:GO:0044237; P:GO:00…	P:translation; P:translational elongation; P:peptide metabolic process; P:protein targeting; P:protein targeting to membrane; P:post-translational protein targeting to endoplasmic reticulum membrane; P:nitrogen compound metabolic process; P:transport; P:intracellular protein transport; P:protein localization; P:protein localization; P:metabolic process; P:biosynthetic process; P:macromolecule bio…
MSTRG.17681.2	---NA---	2.10465	0.00237507	Up	393									no IPS match	no IPS match	no IPS match
ANN31143-RA	glycine-rich cell wall structural protein 1.8-like	2.08355	0.000254872	Up	1053	20	8.95421e-44	81.75	2	F:GO:0042302; C:GO:0031012	F:structural constituent of cuticle; C:extracellular matrix			IPR000618 (PRINTS); IPR000618 (PFAM); mobidb-lite (MOBIDB_LITE); PTHR10380 (PANTHER); IPR000618 (PROSITE_PROFILES)	F:GO:0005198; C:GO:0030312; C:GO:0031012; C:GO:0071944; C:GO:0110165	F:structural molecule activity; C:external encapsulating structure; C:extracellular matrix; C:cell periphery; C:cellular anatomical entity
MSTRG.5643.1	---NA---	2.07354	0.000563356	Up	449									no IPS match	no IPS match	no IPS match
MSTRG.26379.2	---NA---	2.07199	0.00669131	Up	722									no IPS match	no IPS match	no IPS match
MSTRG.18254.1	kinesin-like protein KIF20A	2.06656	0.00781283	Up	4666	20	0	62.9	6	P:GO:0007018; P:GO:0007052; P:GO:0140014; F:GO:0003777; F:GO:0005524; F:GO:0008017	P:microtubule-based movement; P:mitotic spindle organization; P:mitotic nuclear division; F:microtubule motor activity; F:ATP binding; F:microtubule binding			IPR001752 (PRINTS); IPR001752 (PFAM); G3DSA:1.10.287.1490 (GENE3D); IPR036961 (G3DSA:3.40.850.GENE3D); mobidb-lite (MOBIDB_LITE); mobidb-lite (MOBIDB_LITE); mobidb-lite (MOBIDB_LITE); mobidb-lite (MOBIDB_LITE); mobidb-lite (MOBIDB_LITE); mobidb-lite (MOBIDB_LITE); mobidb-lite (MOBIDB_LITE); mobidb-lite (MOBIDB_LITE); IPR027640 (PANTHER); IPR001752 (PROSITE_PROFILES); IPR027417 (SUPERFAMILY)	P:GO:0000226; P:GO:0000278; P:GO:0000280; P:GO:0006996; P:GO:0007010; P:GO:0007017; P:GO:0007018; P:GO:0007049; P:GO:0007051; P:GO:0007052; P:GO:0009987; P:GO:0016043; P:GO:0022402; P:GO:0048285; P:GO:0071840; P:GO:0140014; P:GO:1902850; P:GO:1903047; F:GO:0003777; F:GO:0005524; F:GO:0008017	P:microtubule cytoskeleton organization; P:mitotic cell cycle; P:nuclear division; P:organelle organization; P:cytoskeleton organization; P:microtubule-based process; P:microtubule-based movement; P:cell cycle; P:spindle organization; P:mitotic spindle organization; P:cellular process; P:cellular component organization; P:cell cycle process; P:organelle fission; P:cellular component organization …
MSTRG.24228.2	bifunctional 3'-phosphoadenosine 5'-phosphosulfate synthase isoform X5	2.06619	0.00552153	Up	1318	20	0	81.91	6	P:GO:0000103; P:GO:0009152; P:GO:0043436; F:GO:0004781; F:GO:0016301; F:GO:0016773	P:sulfate assimilation; P:purine ribonucleotide biosynthetic process; P:oxoacid metabolic process; F:sulfate adenylyltransferase (ATP) activity; F:kinase activity; F:phosphotransferase activity, alcohol group as acceptor			IPR014729 (G3DSA:3.40.50.GENE3D); IPR024951 (PFAM); IPR025980 (PFAM); G3DSA:3.10.400.10 (GENE3D); IPR002650 (TIGRFAM); PTHR11055 (PANTHER); IPR002650 (CDD); IPR015947 (SUPERFAMILY); SSF52374 (SUPERFAMILY)	P:GO:0000103; P:GO:0006082; P:GO:0006139; P:GO:0006163; P:GO:0006164; P:GO:0006725; P:GO:0006753; P:GO:0006790; P:GO:0006793; P:GO:0006796; P:GO:0006807; P:GO:0008152; P:GO:0009058; P:GO:0009117; P:GO:0009150; P:GO:0009152; P:GO:0009165; P:GO:0009259; P:GO:0009260; P:GO:0009987; P:GO:0018130; P:GO:0019438; P:GO:0019637; P:GO:0019693; P:GO:0034641; P:GO:0034654; P:GO:0043436; P:GO:0044237; P:GO:00…	P:sulfate assimilation; P:organic acid metabolic process; P:nucleobase-containing compound metabolic process; P:purine nucleotide metabolic process; P:purine nucleotide biosynthetic process; P:cellular aromatic compound metabolic process; P:nucleoside phosphate metabolic process; P:sulfur compound metabolic process; P:phosphorus metabolic process; P:phosphate-containing compound metabolic process…
MSTRG.13465.1	---NA---	2.06436	6.81455e-12	Up	2706									no IPS match	no IPS match	no IPS match
MSTRG.19276.4	cytochrome P450 315a1, mitochondrial	2.06261	0.00827837	Up	1806	20	1.5315e-142	64.08	6	P:GO:0006810; F:GO:0004497; F:GO:0005506; F:GO:0016705; F:GO:0020037; C:GO:0016020	P:transport; F:monooxygenase activity; F:iron ion binding; F:oxidoreductase activity, acting on paired donors, with incorporation or reduction of molecular oxygen; F:heme binding; C:membrane	EC:1	Oxidoreductases	IPR001128 (PRINTS); IPR002401 (PRINTS); IPR001128 (PFAM); IPR036396 (G3DSA:1.10.630.GENE3D); PTHR24279 (PANTHER); cd11054 (CDD); IPR036396 (SUPERFAMILY)	F:GO:0004497; F:GO:0005506; F:GO:0016705; F:GO:0020037	F:monooxygenase activity; F:iron ion binding; F:oxidoreductase activity, acting on paired donors, with incorporation or reduction of molecular oxygen; F:heme binding
MSTRG.21309.1	cathepsin L	2.05984	9.54949e-05	Up	2425	20	1.76558e-88	63.18	6	P:GO:0044265; P:GO:0051603; F:GO:0004197; C:GO:0005615; C:GO:0005764; C:GO:0016020	P:cellular macromolecule catabolic process; P:proteolysis involved in protein catabolic process; F:cysteine-type endopeptidase activity; C:extracellular space; C:lysosome; C:membrane	EC:3.4	Acting on peptide bonds (peptidases)	IPR000668 (PRINTS); IPR013201 (PFAM); IPR000668 (PFAM); G3DSA:3.90.70.10 (GENE3D); mobidb-lite (MOBIDB_LITE); mobidb-lite (MOBIDB_LITE); mobidb-lite (MOBIDB_LITE); IPR013128 (PANTHER); IPR039417 (CDD); IPR038765 (SUPERFAMILY)	P:GO:0006508; P:GO:0006807; P:GO:0008152; P:GO:0009056; P:GO:0009057; P:GO:0009987; P:GO:0019538; P:GO:0019538; P:GO:0030163; P:GO:0030163; P:GO:0043170; P:GO:0044237; P:GO:0044238; P:GO:0044248; P:GO:0044260; P:GO:0044265; P:GO:0051603; P:GO:0071704; P:GO:1901564; P:GO:1901565; P:GO:1901575; F:GO:0003824; F:GO:0004175; F:GO:0004197; F:GO:0008233; F:GO:0008234; F:GO:0016787; F:GO:0140096; C:GO:00…	P:proteolysis; P:nitrogen compound metabolic process; P:metabolic process; P:catabolic process; P:macromolecule catabolic process; P:cellular process; P:protein metabolic process; P:protein metabolic process; P:protein catabolic process; P:protein catabolic process; P:macromolecule metabolic process; P:cellular metabolic process; P:primary metabolic process; P:cellular catabolic process; P:cellul…
MSTRG.17536.2	dihydroxyacetone phosphate acyltransferase isoform X2	2.0551	0.0084968	Up	1761	20	2.45205e-158	69.93	6	P:GO:0044255; P:GO:0044281; F:GO:0008374; F:GO:0016407; C:GO:0005778; C:GO:0031966	P:cellular lipid metabolic process; P:small molecule metabolic process; F:O-acyltransferase activity; F:acetyltransferase activity; C:peroxisomal membrane; C:mitochondrial membrane	EC:2.3	Acyltransferases	IPR045520 (PFAM); IPR022284 (PANTHER)	P:GO:0044255; P:GO:0044281; F:GO:0008374; F:GO:0016407; C:GO:0005622; C:GO:0005737; C:GO:0005739; C:GO:0005740; C:GO:0005777; C:GO:0005778; C:GO:0031090; C:GO:0031903; C:GO:0031966; C:GO:0031967; C:GO:0031975; C:GO:0042579; C:GO:0043226; C:GO:0043227; C:GO:0043229; C:GO:0043231; C:GO:0098588	P:cellular lipid metabolic process; P:small molecule metabolic process; F:O-acyltransferase activity; F:acetyltransferase activity; C:intracellular anatomical structure; C:cytoplasm; C:mitochondrion; C:mitochondrial envelope; C:peroxisome; C:peroxisomal membrane; C:organelle membrane; C:microbody membrane; C:mitochondrial membrane; C:organelle envelope; C:envelope; C:microbody; C:organelle; C:mem…
MSTRG.5927.2	mismatch repair endonuclease PMS2	2.04659	0.0095146	Up	3487	20	0	81.77	10	P:GO:0006298; P:GO:0090305; F:GO:0004519; F:GO:0005524; F:GO:0016887; F:GO:0030983; F:GO:0140664; C:GO:0016020; C:GO:0032300; C:GO:0140513	P:mismatch repair; P:nucleic acid phosphodiester bond hydrolysis; F:endonuclease activity; F:ATP binding; F:ATP hydrolysis activity; F:mismatched DNA binding; F:ATP-dependent DNA damage sensor activity; C:membrane; C:mismatch repair complex; C:nuclear protein-containing complex	EC:3.1; EC:3.6.1.15	Acting on ester bonds; nucleoside-triphosphate phosphatase	IPR036890 (G3DSA:3.30.565.GENE3D); IPR042120 (G3DSA:3.30.1540.GENE3D); IPR014790 (PFAM); IPR002099 (TIGRFAM); IPR013507 (PFAM); PF13589 (PFAM); IPR014721 (G3DSA:3.30.230.GENE3D); mobidb-lite (MOBIDB_LITE); mobidb-lite (MOBIDB_LITE); mobidb-lite (MOBIDB_LITE); mobidb-lite (MOBIDB_LITE); mobidb-lite (MOBIDB_LITE); IPR038973 (PANTHER); cd03484 (CDD); cd16926 (CDD); IPR037198 (SUPERFAMILY); IPR036890…	P:GO:0006139; P:GO:0006259; P:GO:0006281; P:GO:0006298; P:GO:0006725; P:GO:0006807; P:GO:0006950; P:GO:0006974; P:GO:0008152; P:GO:0009987; P:GO:0033554; P:GO:0034641; P:GO:0043170; P:GO:0044237; P:GO:0044238; P:GO:0044260; P:GO:0046483; P:GO:0050896; P:GO:0051716; P:GO:0071704; P:GO:0090304; P:GO:1901360; F:GO:0003824; F:GO:0005524; F:GO:0016462; F:GO:0016787; F:GO:0016817; F:GO:0016818; F:GO:00…	P:nucleobase-containing compound metabolic process; P:DNA metabolic process; P:DNA repair; P:mismatch repair; P:cellular aromatic compound metabolic process; P:nitrogen compound metabolic process; P:response to stress; P:cellular response to DNA damage stimulus; P:metabolic process; P:cellular process; P:cellular response to stress; P:cellular nitrogen compound metabolic process; P:macromolecule …
MSTRG.26235.1	---NA---	2.04049	2.29278e-22	Up	689									no IPS match	no IPS match	no IPS match
MSTRG.19364.1	hypothetical protein J6590_059296	2.03348	1.63897e-07	Up	1662	1	6.39309e-15	85.25						mobidb-lite (MOBIDB_LITE); mobidb-lite (MOBIDB_LITE); mobidb-lite (MOBIDB_LITE); mobidb-lite (MOBIDB_LITE)	no GO terms	no GO terms
MSTRG.22999.3	Hydroxyacid oxidase 1	2.02879	0.00651746	Up	1377	20	0	79.59	3	F:GO:0010181; F:GO:0016491; C:GO:0005777	F:FMN binding; F:oxidoreductase activity; C:peroxisome	EC:1	Oxidoreductases	IPR000262 (PFAM); IPR013785 (G3DSA:3.20.20.GENE3D); PTHR10578 (PANTHER); IPR037396 (PROSITE_PROFILES); IPR012133 (CDD); SSF51395 (SUPERFAMILY)	F:GO:0010181; F:GO:0016491	F:FMN binding; F:oxidoreductase activity
MSTRG.13242.2	hypothetical protein J6590_046791	2.02847	0.0095146	Up	3815	2	7.31687e-45	50.38						mobidb-lite (MOBIDB_LITE); mobidb-lite (MOBIDB_LITE); mobidb-lite (MOBIDB_LITE); mobidb-lite (MOBIDB_LITE); IPR006635 (PROSITE_PROFILES)	no GO terms	no GO terms
MSTRG.20352.1	---NA---	2.0262	0.0103466	Up	1341									mobidb-lite (MOBIDB_LITE); mobidb-lite (MOBIDB_LITE); mobidb-lite (MOBIDB_LITE); mobidb-lite (MOBIDB_LITE)	no GO terms	no GO terms
MSTRG.7914.1	putative inorganic phosphate cotransporter isoform X2	2.02045	0.00307975	Up	2499	20	0	64.24	4	P:GO:0006820; P:GO:0055085; F:GO:0022857; C:GO:0016020	P:monoatomic anion transport; P:transmembrane transport; F:transmembrane transporter activity; C:membrane			IPR036259 (G3DSA:1.20.1250.GENE3D); IPR011701 (PFAM); IPR036259 (G3DSA:1.20.1250.GENE3D); mobidb-lite (MOBIDB_LITE); mobidb-lite (MOBIDB_LITE); PTHR11662 (PANTHER); IPR020846 (PROSITE_PROFILES); IPR036259 (SUPERFAMILY)	P:GO:0006810; P:GO:0006811; P:GO:0006820; P:GO:0051179; P:GO:0051234; P:GO:0055085; F:GO:0005215; F:GO:0022857; C:GO:0016020; C:GO:0016020; C:GO:0031224; C:GO:0110165	P:transport; P:monoatomic ion transport; P:monoatomic anion transport; P:localization; P:establishment of localization; P:transmembrane transport; F:transporter activity; F:transmembrane transporter activity; C:membrane; C:membrane; C:obsolete intrinsic component of membrane; C:cellular anatomical entity
MSTRG.25549.5	peptidoglycan-recognition protein SB1-like	2.01702	0.00464753	Up	906	20	5.99253e-09	51.96	2	P:GO:0009253; F:GO:0008745	P:peptidoglycan catabolic process; F:N-acetylmuramoyl-L-alanine amidase activity			IPR036505 (G3DSA:3.40.80.GENE3D); IPR036505 (SUPERFAMILY)	P:GO:0009253; F:GO:0008745	P:peptidoglycan catabolic process; F:N-acetylmuramoyl-L-alanine amidase activity
MSTRG.24229.3	organic cation transporter protein isoform X1	1.99807	0.0121885	Up	1788	20	0	70.92	3	P:GO:0055085; F:GO:0022857; C:GO:0016020	P:transmembrane transport; F:transmembrane transporter activity; C:membrane			IPR005828 (PFAM); IPR036259 (G3DSA:1.20.1250.GENE3D); PTHR24064 (PANTHER); IPR020846 (PROSITE_PROFILES); cd17317 (CDD); IPR036259 (SUPERFAMILY)	P:GO:0055085; F:GO:0022857; C:GO:0016020	P:transmembrane transport; F:transmembrane transporter activity; C:membrane
MSTRG.26225.3	---NA---	1.98459	5.60683e-08	Up	397									no IPS match	no IPS match	no IPS match
MSTRG.9267.2	follicle cell protein 3C-1	1.9824	6.21632e-08	Up	737	20	2.40284e-57	79.51						no IPS match	no IPS match	no IPS match
MSTRG.5333.1	cytochrome P450 315a1, mitochondrial	1.98056	0.0121351	Up	1783	20	5.4255e-111	65.24	6	P:GO:0006810; F:GO:0004497; F:GO:0005506; F:GO:0016705; F:GO:0020037; C:GO:0016020	P:transport; F:monooxygenase activity; F:iron ion binding; F:oxidoreductase activity, acting on paired donors, with incorporation or reduction of molecular oxygen; F:heme binding; C:membrane	EC:1	Oxidoreductases	IPR036396 (G3DSA:1.10.630.GENE3D); IPR001128 (PFAM); PTHR24279 (PANTHER); IPR036396 (SUPERFAMILY)	F:GO:0004497; F:GO:0005506; F:GO:0016705; F:GO:0020037	F:monooxygenase activity; F:iron ion binding; F:oxidoreductase activity, acting on paired donors, with incorporation or reduction of molecular oxygen; F:heme binding
ANN01270-RA	hypothetical protein B7P43_G15913	1.9805	0.0134365	Up	2547	20	1.05137e-132	54.33	4	P:GO:0071897; F:GO:0003824; C:GO:0016020; C:GO:0016020	P:DNA biosynthetic process; F:catalytic activity; C:membrane; C:membrane			IPR000477 (PFAM); PTHR33332 (PANTHER); IPR000477 (PROSITE_PROFILES); cd01650 (CDD); IPR043502 (SUPERFAMILY)	no GO terms	no GO terms
MSTRG.19713.1	peptidoglycan-recognition protein SC2-like	1.98015	4.5455e-06	Up	753	20	4.06177e-22	56.02	2	P:GO:0009253; F:GO:0008745	P:peptidoglycan catabolic process; F:N-acetylmuramoyl-L-alanine amidase activity			IPR002502 (PFAM); IPR036505 (G3DSA:3.40.80.GENE3D); IPR015510 (PANTHER); IPR002502 (CDD); IPR036505 (SUPERFAMILY)	P:GO:0009253; F:GO:0008745	P:peptidoglycan catabolic process; F:N-acetylmuramoyl-L-alanine amidase activity
MSTRG.20120.1	synaptic vesicle glycoprotein 2C-like	1.97487	0.0141808	Up	1745	20	0	79.49	3	P:GO:0055085; F:GO:0022857; C:GO:0016020	P:transmembrane transport; F:transmembrane transporter activity; C:membrane			IPR005828 (PFAM); IPR036259 (G3DSA:1.20.1250.GENE3D); PTHR23511 (PANTHER); IPR020846 (PROSITE_PROFILES); IPR036259 (SUPERFAMILY)	P:GO:0055085; F:GO:0022857; C:GO:0016020; C:GO:0016020; C:GO:0031224; C:GO:0110165	P:transmembrane transport; F:transmembrane transporter activity; C:membrane; C:membrane; C:obsolete intrinsic component of membrane; C:cellular anatomical entity
MSTRG.17387.1	---NA---	1.97261	0.0112245	Up	340									no IPS match	no IPS match	no IPS match
MSTRG.24144.1	microsomal triacylglycerol transfer protein isoform X2	1.97086	0.000405671	Up	467	20	1.23182e-52	88.25	9	P:GO:0015914; P:GO:0016043; P:GO:0042157; F:GO:0005548; F:GO:0008289; C:GO:0005773; C:GO:0005783; C:GO:0005794; C:GO:0016323	P:phospholipid transport; P:cellular component organization; P:lipoprotein metabolic process; F:phospholipid transporter activity; F:lipid binding; C:vacuole; C:endoplasmic reticulum; C:Golgi apparatus; C:basolateral plasma membrane			IPR045811 (PFAM); IPR039988 (PANTHER)	P:GO:0006807; P:GO:0008152; P:GO:0019538; P:GO:0042157; P:GO:0043170; P:GO:0044238; P:GO:0071704; P:GO:1901564; F:GO:0005215; F:GO:0005319; F:GO:0005548; F:GO:0008289; C:GO:0005622; C:GO:0005737; C:GO:0005773; C:GO:0005783; C:GO:0005794; C:GO:0005886; C:GO:0009925; C:GO:0012505; C:GO:0016020; C:GO:0016323; C:GO:0043226; C:GO:0043227; C:GO:0043229; C:GO:0043231; C:GO:0045178; C:GO:0071944; C:GO:00…	P:nitrogen compound metabolic process; P:metabolic process; P:protein metabolic process; P:lipoprotein metabolic process; P:macromolecule metabolic process; P:primary metabolic process; P:organic substance metabolic process; P:organonitrogen compound metabolic process; F:transporter activity; F:lipid transporter activity; F:phospholipid transporter activity; F:lipid binding; C:intracellular anato…
MSTRG.25604.5	H(+)/Cl(-) exchange transporter 7	1.95461	0.0104114	Up	783	20	6.41417e-44	73.7	8	P:GO:0006821; P:GO:0055085; F:GO:0005488; F:GO:0008509; F:GO:0015103; F:GO:0016887; F:GO:0022853; C:GO:0005765	P:chloride transport; P:transmembrane transport; F:binding; F:monoatomic anion transmembrane transporter activity; F:inorganic anion transmembrane transporter activity; F:ATP hydrolysis activity; F:active monoatomic ion transmembrane transporter activity; C:lysosomal membrane			PTHR11689 (PANTHER)	F:GO:0003824; F:GO:0005215; F:GO:0008509; F:GO:0015075; F:GO:0015103; F:GO:0015318; F:GO:0016462; F:GO:0016787; F:GO:0016817; F:GO:0016818; F:GO:0016887; F:GO:0017111; F:GO:0022804; F:GO:0022853; F:GO:0022857; F:GO:0140657; C:GO:0000323; C:GO:0005622; C:GO:0005737; C:GO:0005764; C:GO:0005765; C:GO:0005773; C:GO:0005774; C:GO:0016020; C:GO:0031090; C:GO:0043226; C:GO:0043227; C:GO:0043229; C:GO:00…	F:catalytic activity; F:transporter activity; F:monoatomic anion transmembrane transporter activity; F:monoatomic ion transmembrane transporter activity; F:inorganic anion transmembrane transporter activity; F:inorganic molecular entity transmembrane transporter activity; F:pyrophosphatase activity; F:hydrolase activity; F:hydrolase activity, acting on acid anhydrides; F:hydrolase activity, actin…
MSTRG.14156.1	---NA---	1.95116	0.00988026	Up	564									no IPS match	no IPS match	no IPS match
MSTRG.21214.1	pyridoxine/pyridoxamine 5'-phosphate oxidase-like	1.94614	0.00113478	Up	1826	20	3.01218e-121	71.29	5	P:GO:0006796; P:GO:0008615; P:GO:0090407; F:GO:0004733; F:GO:0010181	P:phosphate-containing compound metabolic process; P:pyridoxine biosynthetic process; P:organophosphate biosynthetic process; F:pyridoxamine-phosphate oxidase activity; F:FMN binding	EC:1	Oxidoreductases	IPR012349 (G3DSA:2.30.110.GENE3D); IPR011576 (PFAM); IPR000659 (PANTHER); SSF50475 (SUPERFAMILY)	P:GO:0006725; P:GO:0006793; P:GO:0006796; P:GO:0006807; P:GO:0008152; P:GO:0008615; P:GO:0009058; P:GO:0009987; P:GO:0018130; P:GO:0019438; P:GO:0019637; P:GO:0034641; P:GO:0044237; P:GO:0044249; P:GO:0044271; P:GO:0044281; P:GO:0044283; P:GO:0046483; P:GO:0071704; P:GO:0090407; P:GO:1901360; P:GO:1901362; P:GO:1901564; P:GO:1901566; P:GO:1901576; P:GO:1901615; P:GO:1901617; F:GO:0003824; F:GO:00…	P:cellular aromatic compound metabolic process; P:phosphorus metabolic process; P:phosphate-containing compound metabolic process; P:nitrogen compound metabolic process; P:metabolic process; P:pyridoxine biosynthetic process; P:biosynthetic process; P:cellular process; P:heterocycle biosynthetic process; P:aromatic compound biosynthetic process; P:organophosphate metabolic process; P:cellular nit…
MSTRG.15515.1	pro-epidermal growth factor	1.94047	0.000193902	Up	2691	20	2.12204e-27	51.13	5	P:GO:0007165; F:GO:0005509; F:GO:0008083; C:GO:0016020; C:GO:0016020	P:signal transduction; F:calcium ion binding; F:growth factor activity; C:membrane; C:membrane			IPR011042 (G3DSA:2.120.10.GENE3D); IPR000033 (PFAM); mobidb-lite (MOBIDB_LITE); mobidb-lite (MOBIDB_LITE); PTHR46513 (PANTHER); IPR000033 (PROSITE_PROFILES); SSF63825 (SUPERFAMILY)	no GO terms	no GO terms
MSTRG.23497.1	uncharacterized protein LOC124361416	1.93605	8.09087e-06	Up	886	1	4.69871e-12	50						no IPS match	no IPS match	no IPS match
MSTRG.4283.3	---NA---	1.93302	0.000287033	Up	399									no IPS match	no IPS match	no IPS match
MSTRG.18484.1	coiled-coil domain-containing protein R3HCC1L isoform X2	1.93143	0.0160661	Up	2562	20	8.50191e-125	72.99	1	F:GO:0003676	F:nucleic acid binding			IPR001374 (PFAM); IPR012677 (G3DSA:3.30.70.GENE3D); mobidb-lite (MOBIDB_LITE); mobidb-lite (MOBIDB_LITE); mobidb-lite (MOBIDB_LITE); mobidb-lite (MOBIDB_LITE); mobidb-lite (MOBIDB_LITE); mobidb-lite (MOBIDB_LITE); mobidb-lite (MOBIDB_LITE); mobidb-lite (MOBIDB_LITE); mobidb-lite (MOBIDB_LITE); mobidb-lite (MOBIDB_LITE); IPR039884 (PANTHER); IPR001374 (PROSITE_PROFILES)	F:GO:0003676	F:nucleic acid binding
MSTRG.13340.1	facilitated trehalose transporter Tret1-like	1.9293	0.000839309	Up	1643	20	0	66.52	3	P:GO:0055085; F:GO:0022857; C:GO:0016020	P:transmembrane transport; F:transmembrane transporter activity; C:membrane			IPR003663 (PRINTS); IPR036259 (G3DSA:1.20.1250.GENE3D); IPR005828 (PFAM); PTHR48021 (PANTHER); IPR020846 (PROSITE_PROFILES); IPR036259 (SUPERFAMILY)	P:GO:0055085; F:GO:0022857; C:GO:0016020	P:transmembrane transport; F:transmembrane transporter activity; C:membrane
MSTRG.7503.1	---NA---	1.92196	0.0182378	Up	774									no IPS match	no IPS match	no IPS match
MSTRG.5145.6	cytochrome P450 4C1-like	1.9166	0.0178459	Up	1434	20	8.75741e-33	63.93	4	F:GO:0004497; F:GO:0005506; F:GO:0016705; F:GO:0020037	F:monooxygenase activity; F:iron ion binding; F:oxidoreductase activity, acting on paired donors, with incorporation or reduction of molecular oxygen; F:heme binding			IPR002403 (PRINTS); IPR036396 (G3DSA:1.10.630.GENE3D); IPR001128 (PFAM); PTHR24291 (PANTHER); IPR036396 (SUPERFAMILY)	F:GO:0004497; F:GO:0005506; F:GO:0016705; F:GO:0020037	F:monooxygenase activity; F:iron ion binding; F:oxidoreductase activity, acting on paired donors, with incorporation or reduction of molecular oxygen; F:heme binding
ANN20419-RA	N-acetylglucosaminyl-phosphatidylinositol de-N-acetylase	1.916	0.00386758	Up	1325	20	5.39854e-94	61.79	6	P:GO:0006506; F:GO:0016811; F:GO:0019213; C:GO:0005773; C:GO:0005783; C:GO:0005886	P:GPI anchor biosynthetic process; F:hydrolase activity, acting on carbon-nitrogen (but not peptide) bonds, in linear amides; F:deacetylase activity; C:vacuole; C:endoplasmic reticulum; C:plasma membrane			IPR024078 (G3DSA:3.40.50.GENE3D); IPR003737 (PFAM); IPR003737 (PANTHER); PS51257 (PROSITE_PROFILES); IPR024078 (SUPERFAMILY)	P:GO:0006497; P:GO:0006505; P:GO:0006506; P:GO:0006629; P:GO:0006643; P:GO:0006644; P:GO:0006650; P:GO:0006661; P:GO:0006664; P:GO:0006793; P:GO:0006796; P:GO:0006807; P:GO:0008152; P:GO:0008610; P:GO:0008654; P:GO:0009058; P:GO:0009059; P:GO:0009247; P:GO:0009987; P:GO:0019538; P:GO:0019538; P:GO:0019637; P:GO:0034645; P:GO:0036211; P:GO:0036211; P:GO:0042157; P:GO:0042158; P:GO:0043170; P:GO:00…	P:protein lipidation; P:GPI anchor metabolic process; P:GPI anchor biosynthetic process; P:lipid metabolic process; P:membrane lipid metabolic process; P:phospholipid metabolic process; P:glycerophospholipid metabolic process; P:phosphatidylinositol biosynthetic process; P:glycolipid metabolic process; P:phosphorus metabolic process; P:phosphate-containing compound metabolic process; P:nitrogen c…
MSTRG.1901.3	Hypothetical predicted protein	1.91202	0.000904075	Up	2460	20	7.30337e-23	51.41	2	P:GO:0007186; F:GO:0046872	P:G protein-coupled receptor signaling pathway; F:metal ion binding			mobidb-lite (MOBIDB_LITE); mobidb-lite (MOBIDB_LITE)	no GO terms	no GO terms
MSTRG.21165.1	uncharacterized protein LOC124369204	1.90974	7.62723e-08	Up	920	4	1.21758e-54	79.86						no IPS match	no IPS match	no IPS match
MSTRG.25867.3	---NA---	1.89529	0.0201901	Up	1763									no IPS match	no IPS match	no IPS match
MSTRG.26238.9	peptidoglycan-recognition protein 1	1.89482	0.0192224	Up	1378	20	4.01804e-16	53.45	2	P:GO:0009253; F:GO:0008745	P:peptidoglycan catabolic process; F:N-acetylmuramoyl-L-alanine amidase activity			IPR036505 (G3DSA:3.40.80.GENE3D); IPR015510 (PANTHER); IPR002502 (CDD); IPR036505 (SUPERFAMILY)	P:GO:0009253; F:GO:0008745	P:peptidoglycan catabolic process; F:N-acetylmuramoyl-L-alanine amidase activity
MSTRG.26238.2	peptidoglycan-recognition protein SA-like	1.89381	0.0214373	Up	3810	20	1.71436e-14	52.58	7	P:GO:0002376; P:GO:0009253; P:GO:0045087; F:GO:0008270; F:GO:0008745; F:GO:0042834; C:GO:0005576	P:immune system process; P:peptidoglycan catabolic process; P:innate immune response; F:zinc ion binding; F:N-acetylmuramoyl-L-alanine amidase activity; F:peptidoglycan binding; C:extracellular region			no IPS match	no IPS match	no IPS match
MSTRG.259.1	astakine isoform X2	1.87678	0.00756701	Up	557	20	3.74651e-10	47.49	1	C:GO:0005576	C:extracellular region			G3DSA:2.10.80.10 (GENE3D); mobidb-lite (MOBIDB_LITE)	no GO terms	no GO terms
MSTRG.22529.2	chitin deacetylase 1 isoform X2	1.86755	3.77921e-07	Up	1938	20	0	96.85	5	P:GO:0005975; F:GO:0004099; F:GO:0005515; F:GO:0008061; C:GO:0005576	P:carbohydrate metabolic process; F:chitin deacetylase activity; F:protein binding; F:chitin binding; C:extracellular region	EC:3.5.1.41	chitin deacetylase	G3DSA:2.170.140.10 (GENE3D); IPR002172 (PFAM); IPR036055 (G3DSA:4.10.400.GENE3D); G3DSA:3.20.20.370 (GENE3D); IPR002557 (PFAM); mobidb-lite (MOBIDB_LITE); PTHR45985 (PANTHER); IPR002172 (PROSITE_PROFILES); IPR002557 (PROSITE_PROFILES); cd10974 (CDD); IPR002172 (CDD); IPR036508 (SUPERFAMILY); IPR036055 (SUPERFAMILY); IPR011330 (SUPERFAMILY)	P:GO:0005975; F:GO:0005515; F:GO:0008061; C:GO:0005576	P:carbohydrate metabolic process; F:protein binding; F:chitin binding; C:extracellular region
MSTRG.24102.5	arylsulfatase B-like	1.86238	0.0234091	Up	544	20	3.32046e-42	72.29	1	F:GO:0016787	F:hydrolase activity	EC:3	Hydrolases	IPR017850 (G3DSA:3.40.720.GENE3D); IPR017850 (SUPERFAMILY)	no GO terms	no GO terms
MSTRG.20748.1	endonuclease/exonuclease/phosphatase family protein	1.86017	5.21276e-08	Up	695	20	9.30779e-24	56.92	2	P:GO:0071897; F:GO:0003824	P:DNA biosynthetic process; F:catalytic activity			no IPS match	no IPS match	no IPS match
MSTRG.2505.1	tRNA (guanine-N(7)-)-methyltransferase	1.85966	0.00237429	Up	1231	20	3.15829e-147	84.83	8	P:GO:0007304; P:GO:0106004; F:GO:0000049; F:GO:0005213; F:GO:0008176; C:GO:0005634; C:GO:0034708; C:GO:0042600	P:chorion-containing eggshell formation; P:tRNA (guanine-N7)-methylation; F:tRNA binding; F:structural constituent of egg chorion; F:tRNA (guanine-N7-)-methyltransferase activity; C:nucleus; C:methyltransferase complex; C:egg chorion	EC:2.1.1.33	tRNA (guanine(46)-N(7))-methyltransferase	IPR029063 (G3DSA:3.40.50.GENE3D); IPR003358 (PFAM); IPR003358 (TIGRFAM); mobidb-lite (MOBIDB_LITE); IPR003358 (PANTHER); IPR003358 (PROSITE_PROFILES); IPR025763 (HAMAP); IPR029063 (SUPERFAMILY)	P:GO:0001510; P:GO:0006139; P:GO:0006396; P:GO:0006399; P:GO:0006400; P:GO:0006725; P:GO:0006807; P:GO:0008033; P:GO:0008152; P:GO:0009451; P:GO:0009987; P:GO:0010467; P:GO:0016070; P:GO:0030488; P:GO:0032259; P:GO:0034470; P:GO:0034641; P:GO:0034660; P:GO:0043170; P:GO:0043412; P:GO:0043414; P:GO:0044237; P:GO:0044238; P:GO:0044260; P:GO:0046483; P:GO:0071704; P:GO:0090304; P:GO:1901360; F:GO:00…	P:RNA methylation; P:nucleobase-containing compound metabolic process; P:RNA processing; P:tRNA metabolic process; P:tRNA modification; P:cellular aromatic compound metabolic process; P:nitrogen compound metabolic process; P:tRNA processing; P:metabolic process; P:RNA modification; P:cellular process; P:gene expression; P:RNA metabolic process; P:tRNA methylation; P:methylation; P:ncRNA processin…
ANN12661-RA	alpha-glucosidase-like	1.84957	8.3177e-08	Up	2756	20	0	64.14	1	P:GO:0005975	P:carbohydrate metabolic process			G3DSA:3.20.20.80 (GENE3D); IPR006047 (PFAM); IPR045857 (G3DSA:3.90.400.GENE3D); PTHR10357 (PANTHER); cd15489 (CDD); IPR017853 (SUPERFAMILY); IPR011011 (SUPERFAMILY)	P:GO:0005975	P:carbohydrate metabolic process
MSTRG.11729.8	gastrula zinc finger protein XlCGF57.1-like	1.84098	0.0278866	Up	1667	20	8.40814e-119	69.33	4	P:GO:0006357; P:GO:2000112; F:GO:0000978; F:GO:0003700	P:regulation of transcription by RNA polymerase II; P:regulation of cellular macromolecule biosynthetic process; F:RNA polymerase II cis-regulatory region sequence-specific DNA binding; F:DNA-binding transcription factor activity			PF13894 (PFAM); G3DSA:3.30.160.60 (GENE3D); IPR013087 (PFAM); G3DSA:3.30.160.60 (GENE3D); G3DSA:3.30.160.60 (GENE3D); G3DSA:3.30.160.60 (GENE3D); G3DSA:3.30.160.60 (GENE3D); G3DSA:3.30.160.60 (GENE3D); PTHR24404 (PANTHER); IPR013087 (PROSITE_PROFILES); IPR013087 (PROSITE_PROFILES); IPR013087 (PROSITE_PROFILES); IPR013087 (PROSITE_PROFILES); IPR013087 (PROSITE_PROFILES); IPR013087 (PROSITE_PROFILE…	P:GO:0006139; P:GO:0006351; P:GO:0006355; P:GO:0006357; P:GO:0006366; P:GO:0006725; P:GO:0006807; P:GO:0008152; P:GO:0009058; P:GO:0009059; P:GO:0009889; P:GO:0009987; P:GO:0010467; P:GO:0010468; P:GO:0010556; P:GO:0016070; P:GO:0018130; P:GO:0019219; P:GO:0019222; P:GO:0019438; P:GO:0031323; P:GO:0031326; P:GO:0032774; P:GO:0034641; P:GO:0034645; P:GO:0034654; P:GO:0043170; P:GO:0044237; P:GO:00…	P:nucleobase-containing compound metabolic process; P:DNA-templated transcription; P:regulation of DNA-templated transcription; P:regulation of transcription by RNA polymerase II; P:transcription by RNA polymerase II; P:cellular aromatic compound metabolic process; P:nitrogen compound metabolic process; P:metabolic process; P:biosynthetic process; P:macromolecule biosynthetic process; P:regulatio…
MSTRG.23630.1	C-type lectin 37Db-like	1.83624	9.7838e-05	Up	629	20	1.6826e-08	51.53	3	F:GO:0030246; C:GO:0009897; C:GO:0097478	F:carbohydrate binding; C:external side of plasma membrane; C:leaflet of membrane bilayer			IPR001304 (PFAM); IPR016186 (G3DSA:3.10.100.GENE3D); PTHR22802 (PANTHER); IPR001304 (PROSITE_PROFILES); cd00037 (CDD); IPR016187 (SUPERFAMILY)	F:GO:0005488; F:GO:0030246; C:GO:0005886; C:GO:0009897; C:GO:0009986; C:GO:0016020; C:GO:0071944; C:GO:0097478; C:GO:0098552; C:GO:0110165	F:binding; F:carbohydrate binding; C:plasma membrane; C:external side of plasma membrane; C:cell surface; C:membrane; C:cell periphery; C:leaflet of membrane bilayer; C:side of membrane; C:cellular anatomical entity
MSTRG.9199.4	biogenesis of lysosome-related organelles complex 1 subunit 3	1.83596	0.0243662	Up	1117	20	1.14425e-53	55.89	2	C:GO:0005829; C:GO:0032991	C:cytosol; C:protein-containing complex			IPR017245 (PFAM); IPR017245 (PANTHER)	C:GO:0005622; C:GO:0005737; C:GO:0005829; C:GO:0032991; C:GO:0110165	C:intracellular anatomical structure; C:cytoplasm; C:cytosol; C:protein-containing complex; C:cellular anatomical entity
MSTRG.11271.1	probable phospholipid hydroperoxide glutathione peroxidase isoform X1	1.83442	0.00133281	Up	1481	20	4.29954e-67	76.27	2	P:GO:0006979; F:GO:0004602	P:response to oxidative stress; F:glutathione peroxidase activity	EC:1.11.1	Acting on a peroxide as acceptor	IPR000889 (PRINTS); IPR000889 (PFAM); G3DSA:3.40.30.10 (GENE3D); IPR000889 (PANTHER); IPR000889 (PROSITE_PROFILES); IPR000889 (CDD); IPR036249 (SUPERFAMILY)	P:GO:0006979; F:GO:0003824; F:GO:0004602; F:GO:0016491	P:response to oxidative stress; F:catalytic activity; F:glutathione peroxidase activity; F:oxidoreductase activity
MSTRG.9334.1	---NA---	1.83331	0.026425	Up	736									mobidb-lite (MOBIDB_LITE)	no GO terms	no GO terms
MSTRG.26409.3	High mobility group protein 20A	1.83126	2.31677e-05	Up	983	20	8.09937e-102	82.35	4	P:GO:0010468; F:GO:0003677; C:GO:0005634; C:GO:0016020	P:regulation of gene expression; F:DNA binding; C:nucleus; C:membrane			IPR009071 (PFAM); IPR036910 (G3DSA:1.10.30.GENE3D); mobidb-lite (MOBIDB_LITE); mobidb-lite (MOBIDB_LITE); mobidb-lite (MOBIDB_LITE); mobidb-lite (MOBIDB_LITE); mobidb-lite (MOBIDB_LITE); mobidb-lite (MOBIDB_LITE); PTHR46040 (PANTHER); IPR009071 (PROSITE_PROFILES); cd21980 (CDD); IPR036910 (SUPERFAMILY)	P:GO:0008152; P:GO:0010467; P:GO:0010468; P:GO:0019222; P:GO:0043170; P:GO:0050789; P:GO:0060255; P:GO:0065007; P:GO:0071704; C:GO:0005622; C:GO:0005634; C:GO:0016020; C:GO:0043226; C:GO:0043227; C:GO:0043229; C:GO:0043231; C:GO:0110165	P:metabolic process; P:gene expression; P:regulation of gene expression; P:regulation of metabolic process; P:macromolecule metabolic process; P:regulation of biological process; P:regulation of macromolecule metabolic process; P:biological regulation; P:organic substance metabolic process; C:intracellular anatomical structure; C:nucleus; C:membrane; C:organelle; C:membrane-bounded organelle; C:i…
MSTRG.5563.5	uncharacterized protein LOC124364534	1.82644	0.000839309	Up	2719	20	0	70.13	2	P:GO:0032504; C:GO:0005615	P:multicellular organism reproduction; C:extracellular space			IPR004245 (PFAM); IPR017850 (G3DSA:3.40.720.GENE3D); IPR004245 (PANTHER); IPR004245 (CDD); IPR017850 (SUPERFAMILY)	P:GO:0000003; P:GO:0032501; P:GO:0032504; C:GO:0005576; C:GO:0005615; C:GO:0110165	P:reproduction; P:multicellular organismal process; P:multicellular organism reproduction; C:extracellular region; C:extracellular space; C:cellular anatomical entity
MSTRG.22382.2	Y+L amino acid transporter 2	1.82005	0.00176613	Up	2020	20	0	88.93	3	P:GO:0003333; F:GO:0015179; C:GO:0016020	P:amino acid transmembrane transport; F:L-amino acid transmembrane transporter activity; C:membrane			IPR002293 (PFAM); G3DSA:1.20.1740.10 (GENE3D); PTHR11785 (PANTHER)	P:GO:0003333; P:GO:0006810; P:GO:0006865; P:GO:0009987; P:GO:0015849; P:GO:0051179; P:GO:0051234; P:GO:0055085; P:GO:0071702; P:GO:0071705; P:GO:1903825; P:GO:1905039; F:GO:0005215; F:GO:0005342; F:GO:0015171; F:GO:0015179; F:GO:0022857; F:GO:0046943; C:GO:0016020	P:amino acid transmembrane transport; P:transport; P:amino acid transport; P:cellular process; P:organic acid transport; P:localization; P:establishment of localization; P:transmembrane transport; P:organic substance transport; P:nitrogen compound transport; P:organic acid transmembrane transport; P:carboxylic acid transmembrane transport; F:transporter activity; F:organic acid transmembrane tran…
MSTRG.11662.1	---NA---	1.81997	0.00143968	Up	468				1	F:GO:0005509	F:calcium ion binding			G3DSA:1.10.238.10 (GENE3D); IPR002048 (PFAM); IPR002048 (PROSITE_PROFILES); IPR002048 (PROSITE_PROFILES); IPR011992 (SUPERFAMILY)	F:GO:0005509	F:calcium ion binding
MSTRG.6873.1	calcium-transporting ATPase type 2C member 1 isoform X2	1.81859	0.00230134	Up	4715	20	0	90.78	13	P:GO:0006874; P:GO:0065008; P:GO:0070588; P:GO:0071421; F:GO:0005388; F:GO:0005524; F:GO:0016887; F:GO:0140613; C:GO:0000139; C:GO:0005773; C:GO:0005783; C:GO:0005886; C:GO:0032580	P:intracellular calcium ion homeostasis; P:regulation of biological quality; P:calcium ion transmembrane transport; P:manganese ion transmembrane transport; F:P-type calcium transporter activity; F:ATP binding; F:ATP hydrolysis activity; F:P-type manganese transporter activity; C:Golgi membrane; C:vacuole; C:endoplasmic reticulum; C:plasma membrane; C:Golgi cisterna membrane	EC:7.2.2.10; EC:3.6.1.15	P-type Ca(2+) transporter; nucleoside-triphosphate phosphatase	IPR001757 (PRINTS); PR00119 (PRINTS); IPR001757 (TIGRFAM); IPR004014 (PFAM); IPR023299 (G3DSA:3.40.1110.GENE3D); IPR023214 (G3DSA:3.40.50.GENE3D); PF13246 (PFAM); PF00122 (PFAM); G3DSA:1.20.1110.10 (GENE3D); IPR006068 (PFAM); G3DSA:2.70.150.10 (GENE3D); IPR006413 (TIGRFAM); SFLDG00002 (SFLD); IPR044492 (SFLD); PTHR42861 (PANTHER); cd02085 (CDD); IPR023298 (SUPERFAMILY); IPR023299 (SUPERFAMILY); I…	P:GO:0000041; P:GO:0006810; P:GO:0006811; P:GO:0006812; P:GO:0006816; P:GO:0006873; P:GO:0006874; P:GO:0006875; P:GO:0009987; P:GO:0019725; P:GO:0030001; P:GO:0030003; P:GO:0034220; P:GO:0042592; P:GO:0048878; P:GO:0050801; P:GO:0051179; P:GO:0051234; P:GO:0055065; P:GO:0055074; P:GO:0055080; P:GO:0055082; P:GO:0055085; P:GO:0065007; P:GO:0065008; P:GO:0070588; P:GO:0072503; P:GO:0072507; P:GO:00…	P:transition metal ion transport; P:transport; P:monoatomic ion transport; P:monoatomic cation transport; P:calcium ion transport; P:intracellular monoatomic ion homeostasis; P:intracellular calcium ion homeostasis; P:obsolete intracellular metal ion homeostasis; P:cellular process; P:cellular homeostasis; P:metal ion transport; P:intracellular monoatomic cation homeostasis; P:monoatomic ion tran…
MSTRG.571.4	protein sel-1 homolog 1-like	1.81741	0.0268364	Up	3537	20	0	83.93	11	P:GO:0006013; P:GO:0036503; P:GO:0044265; F:GO:0004559; F:GO:0005515; F:GO:0008107; F:GO:0030246; F:GO:0046872; C:GO:0005773; C:GO:0005789; C:GO:0005886	P:mannose metabolic process; P:ERAD pathway; P:cellular macromolecule catabolic process; F:alpha-mannosidase activity; F:protein binding; F:galactoside 2-alpha-L-fucosyltransferase activity; F:carbohydrate binding; F:metal ion binding; C:vacuole; C:endoplasmic reticulum membrane; C:plasma membrane	EC:2.4.1.69; EC:3.2.1.24	type 1 galactoside alpha-(1,2)-fucosyltransferase; alpha-mannosidase	IPR006597 (PFAM); IPR011990 (G3DSA:1.25.40.GENE3D); IPR011990 (G3DSA:1.25.40.GENE3D); IPR011990 (G3DSA:1.25.40.GENE3D); mobidb-lite (MOBIDB_LITE); mobidb-lite (MOBIDB_LITE); PTHR11102 (PANTHER); SSF81901 (SUPERFAMILY); SSF81901 (SUPERFAMILY); SSF81901 (SUPERFAMILY)	P:GO:0006508; P:GO:0006807; P:GO:0006950; P:GO:0008152; P:GO:0009056; P:GO:0009057; P:GO:0009987; P:GO:0010033; P:GO:0010243; P:GO:0010498; P:GO:0019538; P:GO:0019538; P:GO:0030163; P:GO:0030163; P:GO:0033554; P:GO:0034976; P:GO:0036503; P:GO:0042221; P:GO:0043170; P:GO:0044237; P:GO:0044238; P:GO:0044248; P:GO:0044260; P:GO:0044265; P:GO:0050896; P:GO:0051603; P:GO:0051716; P:GO:0071704; P:GO:19…	P:proteolysis; P:nitrogen compound metabolic process; P:response to stress; P:metabolic process; P:catabolic process; P:macromolecule catabolic process; P:cellular process; P:response to organic substance; P:response to organonitrogen compound; P:proteasomal protein catabolic process; P:protein metabolic process; P:protein metabolic process; P:protein catabolic process; P:protein catabolic proces…
MSTRG.4221.1	antigen processing and presentation of exogenous peptide antigen via MHC class I	1.81484	0.000215452	Up	1183	20	6.93409e-90	60.98	1	F:GO:0016671	F:oxidoreductase activity, acting on a sulfur group of donors, disulfide as acceptor			G3DSA:3.40.30.10 (GENE3D); IPR004911 (PFAM); IPR004911 (PANTHER); IPR036249 (SUPERFAMILY)	F:GO:0003824; F:GO:0016491; F:GO:0016671	F:catalytic activity; F:oxidoreductase activity; F:oxidoreductase activity, acting on a sulfur group of donors, disulfide as acceptor
MSTRG.6132.1	probable ATP-dependent RNA helicase DDX20 isoform X1	1.80796	0.0294286	Up	5646	20	1.99452e-143	69.43	6	P:GO:0000387; F:GO:0003723; F:GO:0003724; F:GO:0005524; F:GO:0016887; C:GO:0032797	P:spliceosomal snRNP assembly; F:RNA binding; F:RNA helicase activity; F:ATP binding; F:ATP hydrolysis activity; C:SMN complex			IPR027417 (G3DSA:3.40.50.GENE3D); IPR011545 (PFAM); IPR027417 (G3DSA:3.40.50.GENE3D); IPR001650 (PFAM); IPR027417 (G3DSA:3.40.50.GENE3D); mobidb-lite (MOBIDB_LITE); mobidb-lite (MOBIDB_LITE); mobidb-lite (MOBIDB_LITE); mobidb-lite (MOBIDB_LITE); mobidb-lite (MOBIDB_LITE); mobidb-lite (MOBIDB_LITE); mobidb-lite (MOBIDB_LITE); mobidb-lite (MOBIDB_LITE); mobidb-lite (MOBIDB_LITE); mobidb-lite (MOBID…	P:GO:0000375; P:GO:0000377; P:GO:0000387; P:GO:0000398; P:GO:0006139; P:GO:0006396; P:GO:0006397; P:GO:0006725; P:GO:0006807; P:GO:0008152; P:GO:0008380; P:GO:0009987; P:GO:0010467; P:GO:0016043; P:GO:0016070; P:GO:0016071; P:GO:0022607; P:GO:0022613; P:GO:0022618; P:GO:0034641; P:GO:0043170; P:GO:0043933; P:GO:0044085; P:GO:0044237; P:GO:0044238; P:GO:0046483; P:GO:0065003; P:GO:0065003; P:GO:00…	P:RNA splicing, via transesterification reactions; P:RNA splicing, via transesterification reactions with bulged adenosine as nucleophile; P:spliceosomal snRNP assembly; P:mRNA splicing, via spliceosome; P:nucleobase-containing compound metabolic process; P:RNA processing; P:mRNA processing; P:cellular aromatic compound metabolic process; P:nitrogen compound metabolic process; P:metabolic process…
MSTRG.10106.1	vam6/Vps39-like protein	1.7989	0.0190511	Up	2442	20	1.65296e-19	91.51	3	P:GO:0006886; P:GO:0016192; C:GO:0043231	P:intracellular protein transport; P:vesicle-mediated transport; C:intracellular membrane-bounded organelle			no IPS match	no IPS match	no IPS match
MSTRG.18576.1	glutamate--tRNA ligase-like	1.78937	0.0314784	Up	529	20	2.80121e-13	56.5						no IPS match	no IPS match	no IPS match
MSTRG.20381.2	F-box only protein 15	1.78661	7.40125e-05	Up	1738	20	0	49.07	1	F:GO:0005515	F:protein binding			G3DSA:1.20.1280.50 (GENE3D); IPR001810 (PFAM); IPR001810 (PROSITE_PROFILES); IPR036322 (SUPERFAMILY); IPR036047 (SUPERFAMILY)	F:GO:0005515	F:protein binding
MSTRG.9971.3	protein FAM102A isoform X3	1.78656	0.00193816	Up	3577	20	1.80721e-100	70.12						IPR019448 (PFAM); mobidb-lite (MOBIDB_LITE); mobidb-lite (MOBIDB_LITE); mobidb-lite (MOBIDB_LITE); mobidb-lite (MOBIDB_LITE); IPR039931 (PANTHER); IPR019448 (PROSITE_PROFILES)	no GO terms	no GO terms
MSTRG.9203.2	polycystic kidney disease and receptor for egg jelly-related protein-like isoform X2	1.78145	0.0348192	Up	1066	10	6.70593e-17	57.25						IPR002859 (PFAM)	no GO terms	no GO terms
MSTRG.16950.1	programmed cell death protein 6	1.77735	0.0062621	Up	2031	20	5.75334e-94	94.87	1	F:GO:0005509	F:calcium ion binding			IPR002048 (PFAM); IPR002048 (PFAM); G3DSA:1.10.238.10 (GENE3D); PTHR46212 (PANTHER); IPR002048 (PROSITE_PROFILES); IPR002048 (PROSITE_PROFILES); IPR002048 (PROSITE_PROFILES); cd16183 (CDD); IPR011992 (SUPERFAMILY)	F:GO:0005509	F:calcium ion binding
MSTRG.19836.1	Protein yellow	1.77708	7.64159e-05	Up	1836	20	1.97753e-86	59.88	1	C:GO:0005576	C:extracellular region			IPR011042 (G3DSA:2.120.10.GENE3D); IPR017996 (PFAM); IPR017996 (PANTHER); SSF63829 (SUPERFAMILY)	C:GO:0005576; C:GO:0110165	C:extracellular region; C:cellular anatomical entity
MSTRG.1412.2	RNA-binding protein squid isoform X5	1.77104	1.80709e-05	Up	1472	20	1.62622e-121	88.23	5	P:GO:0010468; F:GO:0003723; C:GO:0005654; C:GO:0016020; C:GO:1990904	P:regulation of gene expression; F:RNA binding; C:nucleoplasm; C:membrane; C:ribonucleoprotein complex			IPR000504 (PFAM); IPR012677 (G3DSA:3.30.70.GENE3D); IPR012677 (G3DSA:3.30.70.GENE3D); mobidb-lite (MOBIDB_LITE); mobidb-lite (MOBIDB_LITE); mobidb-lite (MOBIDB_LITE); PTHR48033 (PANTHER); IPR000504 (PROSITE_PROFILES); IPR000504 (PROSITE_PROFILES); cd12325 (CDD); cd12329 (CDD); IPR035979 (SUPERFAMILY); IPR035979 (SUPERFAMILY)	P:GO:0008152; P:GO:0010467; P:GO:0010468; P:GO:0019222; P:GO:0043170; P:GO:0050789; P:GO:0060255; P:GO:0065007; P:GO:0071704; F:GO:0003676; F:GO:0003723; F:GO:0005488; F:GO:0097159; F:GO:1901363; C:GO:0005622; C:GO:0005634; C:GO:0005654; C:GO:0016020; C:GO:0031974; C:GO:0031981; C:GO:0043226; C:GO:0043227; C:GO:0043229; C:GO:0043231; C:GO:0043233; C:GO:0070013; C:GO:0110165	P:metabolic process; P:gene expression; P:regulation of gene expression; P:regulation of metabolic process; P:macromolecule metabolic process; P:regulation of biological process; P:regulation of macromolecule metabolic process; P:biological regulation; P:organic substance metabolic process; F:nucleic acid binding; F:RNA binding; F:binding; F:organic cyclic compound binding; F:heterocyclic compoun…
MSTRG.20147.1	uncharacterized protein LOC106667985	1.76549	0.0365936	Up	909	20	1.0989e-56	64.82	2	C:GO:0016020; C:GO:0016020	C:membrane; C:membrane			no IPS match	no IPS match	no IPS match
MSTRG.19965.1	---NA---	1.76309	0.0232729	Up	1946									no IPS match	no IPS match	no IPS match
MSTRG.23591.1	peptidoglycan-recognition protein LB	1.75933	0.0401343	Up	839	20	6.89334e-26	56.73	2	P:GO:0009253; F:GO:0008745	P:peptidoglycan catabolic process; F:N-acetylmuramoyl-L-alanine amidase activity			IPR036505 (G3DSA:3.40.80.GENE3D); IPR015510 (PANTHER); IPR002502 (CDD); IPR036505 (SUPERFAMILY)	P:GO:0009253; F:GO:0008745	P:peptidoglycan catabolic process; F:N-acetylmuramoyl-L-alanine amidase activity
MSTRG.4706.1	Phosphoenolpyruvate carboxykinase [GTP]	1.75885	1.87509e-06	Up	2815	20	0	82.29	19	P:GO:0001678; P:GO:0001889; P:GO:0006094; P:GO:0009062; P:GO:0009749; P:GO:0016310; P:GO:0019432; P:GO:0030855; P:GO:0032869; P:GO:0034637; P:GO:0042594; P:GO:0046165; P:GO:0065008; P:GO:0071383; F:GO:0004613; F:GO:0005525; F:GO:0016301; F:GO:0046914; C:GO:0005829	P:intracellular glucose homeostasis; P:liver development; P:gluconeogenesis; P:fatty acid catabolic process; P:response to glucose; P:phosphorylation; P:triglyceride biosynthetic process; P:epithelial cell differentiation; P:cellular response to insulin stimulus; P:cellular carbohydrate biosynthetic process; P:response to starvation; P:alcohol biosynthetic process; P:regulation of biological qual…	EC:2.7; EC:4.1.1.32	Transferring phosphorus-containing groups; phosphoenolpyruvate carboxykinase (GTP)	IPR035077 (PFAM); IPR013035 (G3DSA:3.90.228.GENE3D); G3DSA:2.170.8.10 (GENE3D); IPR008210 (G3DSA:3.40.449.GENE3D); IPR035078 (PFAM); IPR008209 (PANTHER); IPR008209 (HAMAP); IPR008209 (CDD); SSF53795 (SUPERFAMILY); IPR008210 (SUPERFAMILY)	P:GO:0001678; P:GO:0001889; P:GO:0005975; P:GO:0005996; P:GO:0006006; P:GO:0006066; P:GO:0006082; P:GO:0006094; P:GO:0006629; P:GO:0006631; P:GO:0006638; P:GO:0006639; P:GO:0006641; P:GO:0006950; P:GO:0007275; P:GO:0008152; P:GO:0008610; P:GO:0009056; P:GO:0009058; P:GO:0009062; P:GO:0009605; P:GO:0009719; P:GO:0009725; P:GO:0009749; P:GO:0009888; P:GO:0009987; P:GO:0009991; P:GO:0010033; P:GO:00…	P:intracellular glucose homeostasis; P:liver development; P:carbohydrate metabolic process; P:monosaccharide metabolic process; P:glucose metabolic process; P:alcohol metabolic process; P:organic acid metabolic process; P:gluconeogenesis; P:lipid metabolic process; P:fatty acid metabolic process; P:neutral lipid metabolic process; P:acylglycerol metabolic process; P:triglyceride metabolic process…
ANN00664-RA	venom glycine-rich peptide Pp24a	1.75599	0.0344819	Up	471	11	1.27096e-28	77.35						no IPS match	no IPS match	no IPS match
MSTRG.23768.2	---NA---	1.75124	0.0072994	Up	568									no IPS match	no IPS match	no IPS match
MSTRG.18077.2	Werner syndrome ATP-dependent helicase homolog	1.74978	0.0382281	Up	3257	20	0	65.49	14	P:GO:0000723; P:GO:0000724; P:GO:0006268; P:GO:0007275; P:GO:0034645; P:GO:0071897; F:GO:0003676; F:GO:0005524; F:GO:0016887; F:GO:0043138; C:GO:0005654; C:GO:0005694; C:GO:0005737; C:GO:0016020	P:telomere maintenance; P:double-strand break repair via homologous recombination; P:DNA unwinding involved in DNA replication; P:multicellular organism development; P:cellular macromolecule biosynthetic process; P:DNA biosynthetic process; F:nucleic acid binding; F:ATP binding; F:ATP hydrolysis activity; F:3'-5' DNA helicase activity; C:nucleoplasm; C:chromosome; C:cytoplasm; C:membrane			IPR018982 (PFAM); IPR027417 (G3DSA:3.40.50.GENE3D); IPR001650 (PFAM); IPR004589 (TIGRFAM); IPR002121 (PFAM); IPR027417 (G3DSA:3.40.50.GENE3D); IPR036388 (G3DSA:1.10.10.GENE3D); IPR044876 (G3DSA:1.10.150.GENE3D); IPR011545 (PFAM); IPR032284 (PFAM); mobidb-lite (MOBIDB_LITE); mobidb-lite (MOBIDB_LITE); mobidb-lite (MOBIDB_LITE); mobidb-lite (MOBIDB_LITE); PTHR13710 (PANTHER); IPR001650 (PROSITE_PRO…	P:GO:0000723; P:GO:0000724; P:GO:0000725; P:GO:0006139; P:GO:0006259; P:GO:0006260; P:GO:0006261; P:GO:0006268; P:GO:0006281; P:GO:0006302; P:GO:0006310; P:GO:0006725; P:GO:0006807; P:GO:0006950; P:GO:0006974; P:GO:0006996; P:GO:0007275; P:GO:0008152; P:GO:0009058; P:GO:0009059; P:GO:0009987; P:GO:0016043; P:GO:0018130; P:GO:0019438; P:GO:0032200; P:GO:0032392; P:GO:0032501; P:GO:0032502; P:GO:00…	P:telomere maintenance; P:double-strand break repair via homologous recombination; P:recombinational repair; P:nucleobase-containing compound metabolic process; P:DNA metabolic process; P:DNA replication; P:DNA-templated DNA replication; P:DNA unwinding involved in DNA replication; P:DNA repair; P:double-strand break repair; P:DNA recombination; P:cellular aromatic compound metabolic process; P:n…
MSTRG.1426.10	---NA---	1.74915	0.0214001	Up	360									no IPS match	no IPS match	no IPS match
MSTRG.9574.3	transcriptional regulator ATRX isoform X1	1.74757	0.043341	Up	5961	20	0	76.77	6	P:GO:0006974; F:GO:0005524; F:GO:0016887; F:GO:0140658; C:GO:0005634; C:GO:0016020	P:cellular response to DNA damage stimulus; F:ATP binding; F:ATP hydrolysis activity; F:ATP-dependent chromatin remodeler activity; C:nucleus; C:membrane			IPR000330 (PFAM); IPR001650 (PFAM); IPR027417 (G3DSA:3.40.50.GENE3D); IPR038718 (G3DSA:3.40.50.GENE3D); mobidb-lite (MOBIDB_LITE); mobidb-lite (MOBIDB_LITE); mobidb-lite (MOBIDB_LITE); mobidb-lite (MOBIDB_LITE); mobidb-lite (MOBIDB_LITE); mobidb-lite (MOBIDB_LITE); mobidb-lite (MOBIDB_LITE); mobidb-lite (MOBIDB_LITE); mobidb-lite (MOBIDB_LITE); mobidb-lite (MOBIDB_LITE); mobidb-lite (MOBIDB_LITE)…	F:GO:0005524; F:GO:0016887; F:GO:0140658; C:GO:0005622; C:GO:0005634; C:GO:0016020; C:GO:0043226; C:GO:0043227; C:GO:0043229; C:GO:0043231; C:GO:0110165	F:ATP binding; F:ATP hydrolysis activity; F:ATP-dependent chromatin remodeler activity; C:intracellular anatomical structure; C:nucleus; C:membrane; C:organelle; C:membrane-bounded organelle; C:intracellular organelle; C:intracellular membrane-bounded organelle; C:cellular anatomical entity
MSTRG.9344.1	maltase A3-like	1.7454	2.91645e-07	Up	2006	20	0	66.98	1	P:GO:0005975	P:carbohydrate metabolic process			G3DSA:3.20.20.80 (GENE3D); IPR045857 (G3DSA:3.90.400.GENE3D); IPR006047 (PFAM); PTHR10357 (PANTHER); cd11328 (CDD); IPR017853 (SUPERFAMILY)	P:GO:0005975	P:carbohydrate metabolic process
MSTRG.11254.1	DDE-type integrase/transposase/recombinase	1.74139	0.0450553	Up	3375	20	8.92066e-175	56.56	2	P:GO:0015074; F:GO:0003676	P:DNA integration; F:nucleic acid binding			G3DSA:1.10.340.70 (GENE3D); IPR036397 (G3DSA:3.30.420.GENE3D); IPR041577 (PFAM); IPR043128 (G3DSA:3.30.70.GENE3D); G3DSA:3.10.10.10 (GENE3D); IPR041588 (PFAM); IPR043128 (G3DSA:3.30.70.GENE3D); IPR000477 (PFAM); mobidb-lite (MOBIDB_LITE); PTHR33064 (PANTHER); IPR001584 (PROSITE_PROFILES); IPR000477 (PROSITE_PROFILES); cd09274 (CDD); cd01647 (CDD); IPR012337 (SUPERFAMILY); IPR043502 (SUPERFAMILY)	P:GO:0015074; F:GO:0003676	P:DNA integration; F:nucleic acid binding
MSTRG.10380.1	transmembrane protein KIAA1109 homolog isoform X5	1.74113	5.14031e-05	Up	3780	20	2.62363e-100	76.21	4	P:GO:0006900; P:GO:0010324; P:GO:0048488; C:GO:0016020	P:vesicle budding from membrane; P:membrane invagination; P:synaptic vesicle endocytosis; C:membrane			IPR018863 (PFAM); mobidb-lite (MOBIDB_LITE); mobidb-lite (MOBIDB_LITE); IPR033616 (PANTHER)	P:GO:0006810; P:GO:0006897; P:GO:0006900; P:GO:0006996; P:GO:0009987; P:GO:0010324; P:GO:0016043; P:GO:0016050; P:GO:0016192; P:GO:0048488; P:GO:0051179; P:GO:0051234; P:GO:0051641; P:GO:0051649; P:GO:0061024; P:GO:0071840; P:GO:0099003; P:GO:0099504	P:transport; P:endocytosis; P:vesicle budding from membrane; P:organelle organization; P:cellular process; P:membrane invagination; P:cellular component organization; P:vesicle organization; P:vesicle-mediated transport; P:synaptic vesicle endocytosis; P:localization; P:establishment of localization; P:cellular localization; P:establishment of localization in cell; P:membrane organization; P:cell…
MSTRG.495.3	PC-esterase domain-containing protein 1A-like	1.7401	0.0453567	Up	5055	20	2.30583e-120	70.96						IPR036514 (G3DSA:3.40.50.GENE3D); mobidb-lite (MOBIDB_LITE); mobidb-lite (MOBIDB_LITE); mobidb-lite (MOBIDB_LITE); PTHR14469 (PANTHER); SSF52266 (SUPERFAMILY)	no GO terms	no GO terms
MSTRG.10673.3	---NA---	1.73949	0.0317997	Up	576									no IPS match	no IPS match	no IPS match
ANN17145-RA	farnesol dehydrogenase-like isoform X1	1.73597	0.0423479	Up	1713	20	3.14294e-80	68.69	1	F:GO:0016491	F:oxidoreductase activity			IPR002347 (PRINTS); IPR002347 (PRINTS); G3DSA:3.40.50.720 (GENE3D); IPR002347 (PFAM); PTHR43115 (PANTHER); IPR036291 (SUPERFAMILY); IPR036291 (SUPERFAMILY)	no GO terms	no GO terms
MSTRG.26256.4	peptidoglycan-recognition protein LB-like	1.72962	0.0391013	Up	731	20	2.91416e-18	49.97	2	P:GO:0009253; F:GO:0008745	P:peptidoglycan catabolic process; F:N-acetylmuramoyl-L-alanine amidase activity			IPR036505 (G3DSA:3.40.80.GENE3D); IPR015510 (PANTHER); IPR002502 (CDD); IPR036505 (SUPERFAMILY)	P:GO:0009253; F:GO:0008745	P:peptidoglycan catabolic process; F:N-acetylmuramoyl-L-alanine amidase activity
MSTRG.8889.3	zinc finger protein OZF-like	1.7241	0.0478371	Up	2066	20	2.82511e-53	63.29	2	F:GO:0003676; F:GO:0008270	F:nucleic acid binding; F:zinc ion binding			IPR013087 (PFAM); G3DSA:3.30.160.60 (GENE3D); G3DSA:3.30.160.60 (GENE3D); G3DSA:3.30.160.60 (GENE3D); G3DSA:3.30.160.60 (GENE3D); G3DSA:3.30.160.60 (GENE3D); G3DSA:3.30.160.60 (GENE3D); PTHR24377 (PANTHER); IPR013087 (PROSITE_PROFILES); IPR013087 (PROSITE_PROFILES); IPR013087 (PROSITE_PROFILES); IPR013087 (PROSITE_PROFILES); IPR013087 (PROSITE_PROFILES); IPR013087 (PROSITE_PROFILES); IPR013087 (P…	no GO terms	no GO terms
MSTRG.1397.2	clathrin interactor 1 isoform X2	1.724	0.0478371	Up	7089	20	7.78155e-112	67.99	9	P:GO:0006897; P:GO:0006900; P:GO:0010324; F:GO:0005543; F:GO:0030276; C:GO:0005768; C:GO:0005773; C:GO:0005886; C:GO:0030125	P:endocytosis; P:vesicle budding from membrane; P:membrane invagination; F:phospholipid binding; F:clathrin binding; C:endosome; C:vacuole; C:plasma membrane; C:clathrin vesicle coat			IPR008942 (G3DSA:1.25.40.GENE3D); IPR013809 (PFAM); mobidb-lite (MOBIDB_LITE); mobidb-lite (MOBIDB_LITE); mobidb-lite (MOBIDB_LITE); mobidb-lite (MOBIDB_LITE); PTHR12276 (PANTHER); IPR013809 (PROSITE_PROFILES); cd16989 (CDD); IPR008942 (SUPERFAMILY)	P:GO:0006810; P:GO:0006897; P:GO:0006900; P:GO:0006996; P:GO:0009987; P:GO:0010324; P:GO:0016043; P:GO:0016050; P:GO:0016192; P:GO:0051179; P:GO:0051234; P:GO:0061024; P:GO:0071840; F:GO:0005488; F:GO:0005515; F:GO:0005543; F:GO:0008289; F:GO:0030276; C:GO:0005622; C:GO:0005737; C:GO:0005768; C:GO:0005773; C:GO:0005886; C:GO:0012505; C:GO:0012506; C:GO:0016020; C:GO:0030117; C:GO:0030120; C:GO:00…	P:transport; P:endocytosis; P:vesicle budding from membrane; P:organelle organization; P:cellular process; P:membrane invagination; P:cellular component organization; P:vesicle organization; P:vesicle-mediated transport; P:localization; P:establishment of localization; P:membrane organization; P:cellular component organization or biogenesis; F:binding; F:protein binding; F:phospholipid binding; F…
MSTRG.17759.1	uncharacterized protein LOC124374734	1.72124	0.00070712	Up	874	20	4.94984e-52	74.16						IPR011604 (G3DSA:3.90.320.GENE3D); PTHR46609 (PANTHER); IPR011335 (SUPERFAMILY)	no GO terms	no GO terms
MSTRG.5765.1	sorting and assembly machinery component 50 homolog	1.72096	0.0144708	Up	821	20	7.786e-78	68.39	7	P:GO:0006626; P:GO:0007006; P:GO:0017038; P:GO:0033108; P:GO:0051205; F:GO:0005488; C:GO:0005742	P:protein targeting to mitochondrion; P:mitochondrial membrane organization; P:protein import; P:mitochondrial respiratory chain complex assembly; P:protein insertion into membrane; F:binding; C:mitochondrial outer membrane translocase complex			IPR000184 (PFAM); G3DSA:2.40.160.50 (GENE3D); IPR039910 (PANTHER)	P:GO:0006605; P:GO:0006626; P:GO:0006810; P:GO:0006839; P:GO:0006886; P:GO:0006996; P:GO:0007005; P:GO:0007006; P:GO:0008104; P:GO:0008104; P:GO:0009987; P:GO:0015031; P:GO:0016043; P:GO:0017038; P:GO:0022607; P:GO:0033036; P:GO:0033108; P:GO:0033365; P:GO:0043933; P:GO:0044085; P:GO:0045184; P:GO:0046907; P:GO:0051179; P:GO:0051205; P:GO:0051234; P:GO:0051641; P:GO:0051649; P:GO:0051668; P:GO:00…	P:protein targeting; P:protein targeting to mitochondrion; P:transport; P:mitochondrial transport; P:intracellular protein transport; P:organelle organization; P:mitochondrion organization; P:mitochondrial membrane organization; P:protein localization; P:protein localization; P:cellular process; P:protein transport; P:cellular component organization; P:protein import; P:cellular component assembl…
MSTRG.2671.1	exosome complex component RRP43-like	1.71499	0.0477434	Up	1056	20	1.14602e-159	76.88	13	P:GO:0000288; P:GO:0000466; P:GO:0000469; P:GO:0006378; P:GO:0006399; P:GO:0006414; P:GO:0034472; P:GO:0043632; C:GO:0000178; C:GO:0005737; C:GO:0016020; C:GO:0031981; C:GO:0140513	P:nuclear-transcribed mRNA catabolic process, deadenylation-dependent decay; P:maturation of 5.8S rRNA from tricistronic rRNA transcript (SSU-rRNA, 5.8S rRNA, LSU-rRNA); P:cleavage involved in rRNA processing; P:mRNA polyadenylation; P:tRNA metabolic process; P:translational elongation; P:snRNA 3'-end processing; P:modification-dependent macromolecule catabolic process; C:exosome (RNase complex);…			IPR001247 (PFAM); IPR015847 (PFAM); IPR027408 (G3DSA:3.30.230.GENE3D); PTHR11097 (PANTHER); IPR033196 (CDD); IPR036345 (SUPERFAMILY); IPR020568 (SUPERFAMILY)	P:GO:0000288; P:GO:0000460; P:GO:0000466; P:GO:0000469; P:GO:0000956; P:GO:0006139; P:GO:0006364; P:GO:0006378; P:GO:0006396; P:GO:0006397; P:GO:0006399; P:GO:0006401; P:GO:0006402; P:GO:0006412; P:GO:0006414; P:GO:0006417; P:GO:0006518; P:GO:0006725; P:GO:0006807; P:GO:0008152; P:GO:0009056; P:GO:0009057; P:GO:0009058; P:GO:0009059; P:GO:0009889; P:GO:0009890; P:GO:0009892; P:GO:0009893; P:GO:00…	P:nuclear-transcribed mRNA catabolic process, deadenylation-dependent decay; P:maturation of 5.8S rRNA; P:maturation of 5.8S rRNA from tricistronic rRNA transcript (SSU-rRNA, 5.8S rRNA, LSU-rRNA); P:cleavage involved in rRNA processing; P:nuclear-transcribed mRNA catabolic process; P:nucleobase-containing compound metabolic process; P:rRNA processing; P:mRNA polyadenylation; P:RNA processing; P:m…
MSTRG.2503.1	---NA---	1.71083	0.000133903	Up	3151									no IPS match	no IPS match	no IPS match
MSTRG.10694.1	Zinc finger protein gli2	1.707	0.0475795	Up	2122	9	5.75708e-08	63.13						no IPS match	no IPS match	no IPS match
MSTRG.22232.2	alpha-tocopherol transfer protein-like isoform X3	1.7043	0.000733414	Up	2683	20	0	86.07	2	F:GO:1902936; C:GO:0016020	F:phosphatidylinositol bisphosphate binding; C:membrane			PR00180 (PRINTS); G3DSA:1.10.8.20 (GENE3D); G3DSA:1.20.5.1200 (GENE3D); IPR001251 (PFAM); IPR036865 (G3DSA:3.40.525.GENE3D); PTHR10174 (PANTHER); IPR001251 (PROSITE_PROFILES); IPR001251 (CDD); IPR036273 (SUPERFAMILY); IPR036865 (SUPERFAMILY)	F:GO:0005488; F:GO:0005543; F:GO:0008289; F:GO:0035091; F:GO:1901981; F:GO:1902936; C:GO:0016020; C:GO:0110165	F:binding; F:phospholipid binding; F:lipid binding; F:phosphatidylinositol binding; F:phosphatidylinositol phosphate binding; F:phosphatidylinositol bisphosphate binding; C:membrane; C:cellular anatomical entity
MSTRG.26127.3	uncharacterized protein LOC124357171	1.6999	0.0487788	Up	498	3	1.56998e-40	72.54						mobidb-lite (MOBIDB_LITE); mobidb-lite (MOBIDB_LITE); mobidb-lite (MOBIDB_LITE)	no GO terms	no GO terms
MSTRG.21146.3	RE1-silencing transcription factor	1.68925	0.00672935	Up	6770	20	0	52.65	4	P:GO:0006357; P:GO:2000112; F:GO:0031490; C:GO:0005694	P:regulation of transcription by RNA polymerase II; P:regulation of cellular macromolecule biosynthetic process; F:chromatin DNA binding; C:chromosome			G3DSA:3.30.160.60 (GENE3D); G3DSA:3.30.160.60 (GENE3D); G3DSA:3.30.160.60 (GENE3D); mobidb-lite (MOBIDB_LITE); mobidb-lite (MOBIDB_LITE); mobidb-lite (MOBIDB_LITE); mobidb-lite (MOBIDB_LITE); mobidb-lite (MOBIDB_LITE); mobidb-lite (MOBIDB_LITE); mobidb-lite (MOBIDB_LITE); mobidb-lite (MOBIDB_LITE); PTHR24406 (PANTHER); IPR013087 (PROSITE_PROFILES); IPR013087 (PROSITE_PROFILES); IPR013087 (PROSITE…	P:GO:0006139; P:GO:0006351; P:GO:0006355; P:GO:0006357; P:GO:0006366; P:GO:0006725; P:GO:0006807; P:GO:0008152; P:GO:0009058; P:GO:0009059; P:GO:0009889; P:GO:0009987; P:GO:0010467; P:GO:0010468; P:GO:0010556; P:GO:0016070; P:GO:0018130; P:GO:0019219; P:GO:0019222; P:GO:0019438; P:GO:0031323; P:GO:0031326; P:GO:0032774; P:GO:0034641; P:GO:0034645; P:GO:0034654; P:GO:0043170; P:GO:0044237; P:GO:00…	P:nucleobase-containing compound metabolic process; P:DNA-templated transcription; P:regulation of DNA-templated transcription; P:regulation of transcription by RNA polymerase II; P:transcription by RNA polymerase II; P:cellular aromatic compound metabolic process; P:nitrogen compound metabolic process; P:metabolic process; P:biosynthetic process; P:macromolecule biosynthetic process; P:regulatio…
MSTRG.11778.1	reverse transcriptase (RNA-dependent DNA polymerase) domain-containing protein	1.68436	0.0118048	Up	1419	20	8.53011e-24	58.76	3	P:GO:0071897; C:GO:0016020; C:GO:0016020	P:DNA biosynthetic process; C:membrane; C:membrane			no IPS match	no IPS match	no IPS match
MSTRG.20971.4	---NA---	1.67573	0.0474818	Up	815									mobidb-lite (MOBIDB_LITE); mobidb-lite (MOBIDB_LITE); mobidb-lite (MOBIDB_LITE)	no GO terms	no GO terms
MSTRG.13008.1	---NA---	1.66607	0.0262254	Up	623									no IPS match	no IPS match	no IPS match
MSTRG.25909.6	BTB/POZ domain-containing protein 3-like	1.65548	0.0454955	Up	1936	20	1.15794e-60	52.59	1	F:GO:0005515	F:protein binding			IPR011705 (PFAM); IPR011333 (G3DSA:3.30.710.GENE3D); G3DSA:1.25.40.420 (GENE3D); IPR002083 (PFAM); IPR008974 (G3DSA:2.60.210.GENE3D); PTHR45774 (PANTHER); IPR002083 (PROSITE_PROFILES); IPR002083 (CDD); SSF49599 (SUPERFAMILY)	F:GO:0005515	F:protein binding
MSTRG.24262.2	---NA---	1.65178	0.00229563	Up	268									no IPS match	no IPS match	no IPS match
MSTRG.5830.1	hypothetical protein M8J77_020369	1.65146	0.00971736	Up	1284	20	1.46728e-104	62.89						no IPS match	no IPS match	no IPS match
MSTRG.453.2	Zinc finger protein gli2	1.64801	0.0109708	Up	2237	13	7.12716e-11	64.98						no IPS match	no IPS match	no IPS match
MSTRG.18609.1	glucose dehydrogenase [FAD, quinone]-like	1.64282	0.000486429	Up	3010	20	3.78784e-167	67.07	2	F:GO:0016614; F:GO:0050660	F:oxidoreductase activity, acting on CH-OH group of donors; F:flavin adenine dinucleotide binding			IPR036188 (G3DSA:3.50.50.GENE3D); IPR000172 (PFAM); IPR036188 (G3DSA:3.50.50.GENE3D); IPR012132 (PANTHER); IPR036188 (SUPERFAMILY)	F:GO:0003824; F:GO:0016491; F:GO:0016614; F:GO:0050660	F:catalytic activity; F:oxidoreductase activity; F:oxidoreductase activity, acting on CH-OH group of donors; F:flavin adenine dinucleotide binding
MSTRG.23768.4	---NA---	1.63999	0.000311521	Up	546									no IPS match	no IPS match	no IPS match
ANN25057-RA	---NA---	1.63887	8.36114e-05	Up	1195									mobidb-lite (MOBIDB_LITE); PTHR47771 (PANTHER)	no GO terms	no GO terms
MSTRG.14183.1	protein spaetzle 4 isoform X2	1.63348	0.0393925	Up	2349	20	3.50233e-175	71.45	8	P:GO:0007166; P:GO:0007417; P:GO:0009966; P:GO:0045087; P:GO:0048646; F:GO:0008083; F:GO:0038023; C:GO:0005576	P:cell surface receptor signaling pathway; P:central nervous system development; P:regulation of signal transduction; P:innate immune response; P:anatomical structure formation involved in morphogenesis; F:growth factor activity; F:signaling receptor activity; C:extracellular region			IPR032104 (PFAM); IPR029034 (G3DSA:2.10.90.GENE3D); mobidb-lite (MOBIDB_LITE); mobidb-lite (MOBIDB_LITE); PTHR23199 (PANTHER); IPR029034 (SUPERFAMILY)	P:GO:0002376; P:GO:0006950; P:GO:0006952; P:GO:0006955; P:GO:0007154; P:GO:0007165; P:GO:0007166; P:GO:0007275; P:GO:0007399; P:GO:0007417; P:GO:0009605; P:GO:0009607; P:GO:0009653; P:GO:0009966; P:GO:0009987; P:GO:0010646; P:GO:0023051; P:GO:0023052; P:GO:0032501; P:GO:0032502; P:GO:0043207; P:GO:0044419; P:GO:0045087; P:GO:0048583; P:GO:0048646; P:GO:0048731; P:GO:0048856; P:GO:0050789; P:GO:00…	P:immune system process; P:response to stress; P:defense response; P:immune response; P:cell communication; P:signal transduction; P:cell surface receptor signaling pathway; P:multicellular organism development; P:nervous system development; P:central nervous system development; P:response to external stimulus; P:response to biotic stimulus; P:anatomical structure morphogenesis; P:regulation of s…
MSTRG.4052.1	---NA---	1.62984	0.0116214	Up	789									mobidb-lite (MOBIDB_LITE)	no GO terms	no GO terms
MSTRG.11228.1	---NA---	1.61889	0.022065	Up	239									no IPS match	no IPS match	no IPS match
MSTRG.14405.1	acyl-CoA Delta-9 desaturase-like isoform X3	1.61817	1.81456e-06	Up	2008	20	1.96761e-167	76.35	6	P:GO:0006636; F:GO:0005506; F:GO:0016717; C:GO:0005773; C:GO:0005789; C:GO:0005886	P:unsaturated fatty acid biosynthetic process; F:iron ion binding; F:oxidoreductase activity, acting on paired donors, with oxidation of a pair of donors resulting in the reduction of molecular oxygen to two molecules of water; C:vacuole; C:endoplasmic reticulum membrane; C:plasma membrane	EC:1.14.19	Acting on paired donors, with incorporation or reduction of molecular oxygen. The oxygen incorporated need not be derived from O2	IPR015876 (PRINTS); IPR005804 (PFAM); IPR015876 (PANTHER); IPR015876 (CDD)	P:GO:0006082; P:GO:0006629; P:GO:0006631; P:GO:0006633; P:GO:0006636; P:GO:0008152; P:GO:0008610; P:GO:0009058; P:GO:0009987; P:GO:0016053; P:GO:0019752; P:GO:0032787; P:GO:0033559; P:GO:0043436; P:GO:0044237; P:GO:0044238; P:GO:0044249; P:GO:0044255; P:GO:0044281; P:GO:0044283; P:GO:0046394; P:GO:0071704; P:GO:0072330; P:GO:1901576; F:GO:0003824; F:GO:0005488; F:GO:0005506; F:GO:0016491; F:GO:00…	P:organic acid metabolic process; P:lipid metabolic process; P:fatty acid metabolic process; P:fatty acid biosynthetic process; P:unsaturated fatty acid biosynthetic process; P:metabolic process; P:lipid biosynthetic process; P:biosynthetic process; P:cellular process; P:organic acid biosynthetic process; P:carboxylic acid metabolic process; P:monocarboxylic acid metabolic process; P:unsaturated …
MSTRG.849.2	carboxypeptidase E	1.61526	4.34388e-08	Up	2579	20	0	83.67	5	P:GO:0006518; P:GO:0016485; F:GO:0004181; F:GO:0008270; C:GO:0005615	P:peptide metabolic process; P:protein processing; F:metallocarboxypeptidase activity; F:zinc ion binding; C:extracellular space	EC:3.4.17	Acting on peptide bonds (peptidases)	IPR000834 (PRINTS); G3DSA:3.40.630.10 (GENE3D); IPR000834 (PFAM); PF13620 (PFAM); G3DSA:2.60.40.1120 (GENE3D); PTHR11532 (PANTHER); cd11308 (CDD); cd03858 (CDD); IPR008969 (SUPERFAMILY); SSF53187 (SUPERFAMILY)	P:GO:0006508; F:GO:0004181; F:GO:0008270	P:proteolysis; F:metallocarboxypeptidase activity; F:zinc ion binding
MSTRG.25785.1	vesicular glutamate transporter 2-like	1.61271	1.23464e-06	Up	1594	20	0	82.17	4	P:GO:0006820; P:GO:0055085; F:GO:0022857; C:GO:0005886	P:monoatomic anion transport; P:transmembrane transport; F:transmembrane transporter activity; C:plasma membrane			IPR011701 (PFAM); IPR036259 (G3DSA:1.20.1250.GENE3D); IPR036259 (G3DSA:1.20.1250.GENE3D); mobidb-lite (MOBIDB_LITE); mobidb-lite (MOBIDB_LITE); PTHR11662 (PANTHER); IPR020846 (PROSITE_PROFILES); cd17318 (CDD); IPR036259 (SUPERFAMILY)	P:GO:0006810; P:GO:0006811; P:GO:0006820; P:GO:0051179; P:GO:0051234; P:GO:0055085; F:GO:0005215; F:GO:0022857; C:GO:0005886; C:GO:0016020; C:GO:0016020; C:GO:0031224; C:GO:0071944; C:GO:0110165	P:transport; P:monoatomic ion transport; P:monoatomic anion transport; P:localization; P:establishment of localization; P:transmembrane transport; F:transporter activity; F:transmembrane transporter activity; C:plasma membrane; C:membrane; C:membrane; C:obsolete intrinsic component of membrane; C:cell periphery; C:cellular anatomical entity
ANN10047-RA	PREDICTED: uncharacterized protein LOC103579089	1.61265	0.00661366	Up	438	20	9.01026e-40	71.95						no IPS match	no IPS match	no IPS match
MSTRG.21250.1	---NA---	1.61039	0.00495065	Up	525									no IPS match	no IPS match	no IPS match
MSTRG.32.3	juvenile hormone esterase-like	1.60748	0.00211879	Up	1984	20	8.76688e-85	50.85	2	F:GO:0016787; F:GO:0052689	F:hydrolase activity; F:carboxylic ester hydrolase activity			IPR029058 (G3DSA:3.40.50.GENE3D); IPR002018 (PFAM); PTHR11559 (PANTHER); IPR029058 (SUPERFAMILY)	no GO terms	no GO terms
MSTRG.458.9	lysosomal aspartic protease-like	1.60358	0.021859	Up	1821	20	1.00797e-73	61.52	2	P:GO:0006508; F:GO:0004190	P:proteolysis; F:aspartic-type endopeptidase activity			IPR001461 (PRINTS); IPR033121 (PFAM); IPR021109 (G3DSA:2.40.70.GENE3D); IPR001461 (PANTHER); IPR033121 (PROSITE_PROFILES); IPR021109 (SUPERFAMILY)	P:GO:0006508; F:GO:0004190	P:proteolysis; F:aspartic-type endopeptidase activity
MSTRG.6018.1	DNA replication factor Cdt1	1.59779	0.00364003	Up	3044	20	1.38114e-97	69.26	10	P:GO:0000076; P:GO:0030174; P:GO:0071163; P:GO:0071897; P:GO:0140014; P:GO:2000112; F:GO:0003677; F:GO:0019899; C:GO:0005634; C:GO:0016020	P:DNA replication checkpoint signaling; P:regulation of DNA-templated DNA replication initiation; P:DNA replication preinitiation complex assembly; P:DNA biosynthetic process; P:mitotic nuclear division; P:regulation of cellular macromolecule biosynthetic process; F:DNA binding; F:enzyme binding; C:nucleus; C:membrane			IPR038090 (G3DSA:1.10.10.GENE3D); IPR014939 (PFAM); IPR032054 (PFAM); IPR045173 (PANTHER); IPR032054 (CDD); IPR036390 (SUPERFAMILY)	P:GO:0000075; P:GO:0000076; P:GO:0000278; P:GO:0000280; P:GO:0006139; P:GO:0006259; P:GO:0006260; P:GO:0006261; P:GO:0006270; P:GO:0006275; P:GO:0006725; P:GO:0006807; P:GO:0006996; P:GO:0007049; P:GO:0007154; P:GO:0007165; P:GO:0008152; P:GO:0009058; P:GO:0009059; P:GO:0009889; P:GO:0009987; P:GO:0010556; P:GO:0010564; P:GO:0010948; P:GO:0016043; P:GO:0018130; P:GO:0019219; P:GO:0019222; P:GO:00…	P:cell cycle checkpoint signaling; P:DNA replication checkpoint signaling; P:mitotic cell cycle; P:nuclear division; P:nucleobase-containing compound metabolic process; P:DNA metabolic process; P:DNA replication; P:DNA-templated DNA replication; P:DNA replication initiation; P:regulation of DNA replication; P:cellular aromatic compound metabolic process; P:nitrogen compound metabolic process; P:o…
MSTRG.20354.1	uncharacterized protein LOC124366770	1.58691	3.84063e-11	Up	881	6	6.46213e-11	45.09						no IPS match	no IPS match	no IPS match
MSTRG.26638.1	forkhead box protein D3-like isoform X1	1.58579	0.00307405	Up	1940	20	4.2295e-105	60.57	6	P:GO:0006357; P:GO:0009653; P:GO:0030154; P:GO:2000112; F:GO:0000978; F:GO:0000981	P:regulation of transcription by RNA polymerase II; P:anatomical structure morphogenesis; P:cell differentiation; P:regulation of cellular macromolecule biosynthetic process; F:RNA polymerase II cis-regulatory region sequence-specific DNA binding; F:DNA-binding transcription factor activity, RNA polymerase II-specific			IPR001766 (PRINTS); IPR001766 (PFAM); IPR036388 (G3DSA:1.10.10.GENE3D); mobidb-lite (MOBIDB_LITE); mobidb-lite (MOBIDB_LITE); PTHR11829 (PANTHER); IPR001766 (PROSITE_PROFILES); IPR036390 (SUPERFAMILY)	P:GO:0006139; P:GO:0006351; P:GO:0006355; P:GO:0006357; P:GO:0006366; P:GO:0006725; P:GO:0006807; P:GO:0008152; P:GO:0009058; P:GO:0009059; P:GO:0009653; P:GO:0009889; P:GO:0009987; P:GO:0010467; P:GO:0010468; P:GO:0010556; P:GO:0016070; P:GO:0018130; P:GO:0019219; P:GO:0019222; P:GO:0019438; P:GO:0030154; P:GO:0031323; P:GO:0031326; P:GO:0032502; P:GO:0032774; P:GO:0034641; P:GO:0034645; P:GO:00…	P:nucleobase-containing compound metabolic process; P:DNA-templated transcription; P:regulation of DNA-templated transcription; P:regulation of transcription by RNA polymerase II; P:transcription by RNA polymerase II; P:cellular aromatic compound metabolic process; P:nitrogen compound metabolic process; P:metabolic process; P:biosynthetic process; P:macromolecule biosynthetic process; P:anatomica…
MSTRG.3126.3	ABC transporter G family member 23-like	1.58483	0.0407332	Up	2427	20	0	77.73	4	P:GO:0055085; F:GO:0005524; F:GO:0140359; C:GO:0043190	P:transmembrane transport; F:ATP binding; F:ABC-type transporter activity; C:ATP-binding cassette (ABC) transporter complex			IPR027417 (G3DSA:3.40.50.GENE3D); PF12698 (PFAM); IPR003439 (PFAM); PTHR43038 (PANTHER); IPR003439 (PROSITE_PROFILES); IPR000412 (PROSITE_PROFILES); cd03230 (CDD); IPR027417 (SUPERFAMILY)	P:GO:0055085; F:GO:0005524; F:GO:0140359; C:GO:0016020; C:GO:0043190	P:transmembrane transport; F:ATP binding; F:ABC-type transporter activity; C:membrane; C:ATP-binding cassette (ABC) transporter complex
MSTRG.14838.1	---NA---	1.58168	0.0062621	Up	728									no IPS match	no IPS match	no IPS match
MSTRG.26650.1	acetylcholinesterase-like isoform X1	1.57861	1.9261e-05	Up	1778	20	0	66.06	2	F:GO:0016787; F:GO:0052689	F:hydrolase activity; F:carboxylic ester hydrolase activity			IPR002018 (PFAM); IPR029058 (G3DSA:3.40.50.GENE3D); PTHR11559 (PANTHER); IPR029058 (SUPERFAMILY)	no GO terms	no GO terms
MSTRG.15771.6	---NA---	1.56712	8.54653e-10	Up	705				1	F:GO:0005509	F:calcium ion binding			IPR002048 (PFAM); G3DSA:1.10.238.10 (GENE3D); IPR002048 (PROSITE_PROFILES); IPR011992 (SUPERFAMILY)	F:GO:0005509	F:calcium ion binding
MSTRG.23828.1	pro-resilin-like	1.5583	0.011636	Up	776	20	7.68117e-42	61.69	2	C:GO:0005615; C:GO:0031012	C:extracellular space; C:extracellular matrix			IPR000618 (PFAM); mobidb-lite (MOBIDB_LITE); mobidb-lite (MOBIDB_LITE); mobidb-lite (MOBIDB_LITE); PTHR12236 (PANTHER); IPR000618 (PROSITE_PROFILES)	C:GO:0005576; C:GO:0005615; C:GO:0030312; C:GO:0031012; C:GO:0071944; C:GO:0110165	C:extracellular region; C:extracellular space; C:external encapsulating structure; C:extracellular matrix; C:cell periphery; C:cellular anatomical entity
MSTRG.19438.1	serine/threonine-protein kinase ULK2 isoform X2	1.55779	0.00753804	Up	5174	20	0	80.43	10	P:GO:0010508; P:GO:0018105; P:GO:0044260; P:GO:0046777; P:GO:0048675; P:GO:1905037; F:GO:0004674; F:GO:0005524; C:GO:0005776; C:GO:0016020	P:positive regulation of autophagy; P:peptidyl-serine phosphorylation; P:cellular macromolecule metabolic process; P:protein autophosphorylation; P:axon extension; P:autophagosome organization; F:protein serine/threonine kinase activity; F:ATP binding; C:autophagosome; C:membrane	EC:2.7.1	Transferring phosphorus-containing groups	IPR000719 (PFAM); IPR022708 (PFAM); G3DSA:3.30.200.20 (GENE3D); G3DSA:1.10.510.10 (GENE3D); mobidb-lite (MOBIDB_LITE); mobidb-lite (MOBIDB_LITE); mobidb-lite (MOBIDB_LITE); IPR045269 (PANTHER); IPR000719 (PROSITE_PROFILES); cd14120 (CDD); IPR011009 (SUPERFAMILY)	P:GO:0000902; P:GO:0000904; P:GO:0006468; P:GO:0006793; P:GO:0006796; P:GO:0006807; P:GO:0006914; P:GO:0006996; P:GO:0007033; P:GO:0007275; P:GO:0007399; P:GO:0007409; P:GO:0008152; P:GO:0009056; P:GO:0009653; P:GO:0009893; P:GO:0009894; P:GO:0009896; P:GO:0009987; P:GO:0010506; P:GO:0010508; P:GO:0016043; P:GO:0016049; P:GO:0016236; P:GO:0016310; P:GO:0018105; P:GO:0018193; P:GO:0018209; P:GO:00…	P:cell morphogenesis; P:cell morphogenesis involved in differentiation; P:protein phosphorylation; P:phosphorus metabolic process; P:phosphate-containing compound metabolic process; P:nitrogen compound metabolic process; P:autophagy; P:organelle organization; P:vacuole organization; P:multicellular organism development; P:nervous system development; P:axonogenesis; P:metabolic process; P:cataboli…
MSTRG.6066.2	ubiquitin carboxyl-terminal hydrolase 36 isoform X2	1.55424	0.0124191	Up	5321	20	0	65.62	9	P:GO:0016579; P:GO:0042981; P:GO:0044260; F:GO:0004197; F:GO:0004843; F:GO:0008242; C:GO:0005634; C:GO:0005829; C:GO:0016020	P:protein deubiquitination; P:regulation of apoptotic process; P:cellular macromolecule metabolic process; F:cysteine-type endopeptidase activity; F:cysteine-type deubiquitinase activity; F:omega peptidase activity; C:nucleus; C:cytosol; C:membrane	EC:3.4	Acting on peptide bonds (peptidases)	IPR001394 (PFAM); G3DSA:3.90.70.10 (GENE3D); mobidb-lite (MOBIDB_LITE); mobidb-lite (MOBIDB_LITE); mobidb-lite (MOBIDB_LITE); PTHR24006 (PANTHER); IPR028889 (PROSITE_PROFILES); IPR038765 (SUPERFAMILY)	P:GO:0006508; P:GO:0006807; P:GO:0006915; P:GO:0008152; P:GO:0008219; P:GO:0009987; P:GO:0010941; P:GO:0012501; P:GO:0016579; P:GO:0019538; P:GO:0019538; P:GO:0036211; P:GO:0036211; P:GO:0042981; P:GO:0043067; P:GO:0043170; P:GO:0043412; P:GO:0044237; P:GO:0044238; P:GO:0044260; P:GO:0050789; P:GO:0050794; P:GO:0065007; P:GO:0070646; P:GO:0070647; P:GO:0071704; P:GO:1901564; F:GO:0003824; F:GO:00…	P:proteolysis; P:nitrogen compound metabolic process; P:apoptotic process; P:metabolic process; P:cell death; P:cellular process; P:regulation of cell death; P:programmed cell death; P:protein deubiquitination; P:protein metabolic process; P:protein metabolic process; P:protein modification process; P:protein modification process; P:regulation of apoptotic process; P:regulation of programmed cell…
MSTRG.19365.1	---NA---	1.55133	0.000577555	Up	3180									no IPS match	no IPS match	no IPS match
MSTRG.1349.1	---NA---	1.54973	0.0184684	Up	1079									no IPS match	no IPS match	no IPS match
MSTRG.18971.6	rhotekin-like isoform X1	1.54021	0.00982053	Up	2696	20	1.7325e-153	80.38	9	P:GO:0000281; P:GO:0000915; P:GO:0007266; P:GO:0030097; P:GO:0031106; P:GO:0090148; P:GO:0140014; F:GO:0031267; C:GO:0005826	P:mitotic cytokinesis; P:actomyosin contractile ring assembly; P:Rho protein signal transduction; P:hemopoiesis; P:septin ring organization; P:membrane fission; P:mitotic nuclear division; F:small GTPase binding; C:actomyosin contractile ring			IPR012966 (PFAM); PTHR21538 (PANTHER)	P:GO:0000278; P:GO:0000280; P:GO:0000281; P:GO:0000910; P:GO:0000912; P:GO:0000915; P:GO:0006996; P:GO:0007010; P:GO:0007049; P:GO:0009987; P:GO:0016043; P:GO:0022402; P:GO:0022607; P:GO:0030029; P:GO:0030036; P:GO:0030865; P:GO:0030866; P:GO:0031032; P:GO:0031106; P:GO:0032185; P:GO:0032506; P:GO:0044085; P:GO:0044837; P:GO:0048285; P:GO:0051301; P:GO:0061024; P:GO:0061640; P:GO:0071840; P:GO:00…	P:mitotic cell cycle; P:nuclear division; P:mitotic cytokinesis; P:cytokinesis; P:assembly of actomyosin apparatus involved in cytokinesis; P:actomyosin contractile ring assembly; P:organelle organization; P:cytoskeleton organization; P:cell cycle; P:cellular process; P:cellular component organization; P:cell cycle process; P:cellular component assembly; P:actin filament-based process; P:actin cy…
MSTRG.6177.1	Dual oxidase	1.52771	0.0103774	Up	5666	20	0	92.37	10	P:GO:0006952; P:GO:0006979; P:GO:0050665; P:GO:0098869; F:GO:0004601; F:GO:0005509; F:GO:0016174; F:GO:0020037; C:GO:0098797; C:GO:1990204	P:defense response; P:response to oxidative stress; P:hydrogen peroxide biosynthetic process; P:cellular oxidant detoxification; F:peroxidase activity; F:calcium ion binding; F:NAD(P)H oxidase H2O2-forming activity; F:heme binding; C:plasma membrane protein complex; C:oxidoreductase complex	EC:1.6.3.1; EC:1.11.1	NAD(P)H oxidase (H2O2-forming); Acting on a peroxide as acceptor	IPR019791 (PRINTS); G3DSA:2.40.30.10 (GENE3D); IPR019791 (PFAM); IPR037120 (G3DSA:1.10.640.GENE3D); G3DSA:1.10.238.10 (GENE3D); IPR013121 (PFAM); IPR013130 (PFAM); IPR013112 (PFAM); IPR002048 (PFAM); IPR039261 (G3DSA:3.40.50.GENE3D); SFLDG01169 (SFLD); PTHR11972 (PANTHER); IPR002048 (PROSITE_PROFILES); IPR019791 (PROSITE_PROFILES); IPR002048 (PROSITE_PROFILES); IPR017927 (PROSITE_PROFILES); IPR03…	P:GO:0006950; P:GO:0006952; P:GO:0006979; P:GO:0008152; P:GO:0009987; P:GO:0044237; P:GO:0050896; F:GO:0003824; F:GO:0004601; F:GO:0005509; F:GO:0016491; F:GO:0016651; F:GO:0020037; C:GO:0005886; C:GO:0005886; C:GO:0016020; C:GO:0016020; C:GO:0031224; C:GO:0031226; C:GO:0032991; C:GO:0071944; C:GO:0098796; C:GO:0098797; C:GO:0110165; C:GO:1902494; C:GO:1990204	P:response to stress; P:defense response; P:response to oxidative stress; P:metabolic process; P:cellular process; P:cellular metabolic process; P:response to stimulus; F:catalytic activity; F:peroxidase activity; F:calcium ion binding; F:oxidoreductase activity; F:oxidoreductase activity, acting on NAD(P)H; F:heme binding; C:plasma membrane; C:plasma membrane; C:membrane; C:membrane; C:obsolete …
MSTRG.25008.1	endocuticle structural glycoprotein SgAbd-3-like	1.5271	2.95559e-05	Up	1426	20	6.65499e-49	79.41	1	F:GO:0042302	F:structural constituent of cuticle			no IPS match	no IPS match	no IPS match
MSTRG.1291.5	gastrula zinc finger protein XlCGF26.1-like	1.51906	0.01405	Up	3486	20	2.0117e-83	49.36						G3DSA:3.30.160.60 (GENE3D); G3DSA:3.30.160.60 (GENE3D); G3DSA:3.30.160.60 (GENE3D); G3DSA:3.30.160.60 (GENE3D); PF12874 (PFAM); G3DSA:3.30.160.60 (GENE3D); IPR013087 (PFAM); PTHR24381 (PANTHER); IPR013087 (PROSITE_PROFILES); IPR013087 (PROSITE_PROFILES); IPR013087 (PROSITE_PROFILES); IPR013087 (PROSITE_PROFILES); IPR013087 (PROSITE_PROFILES); IPR013087 (PROSITE_PROFILES); IPR013087 (PROSITE_PROFI…	no GO terms	no GO terms
ANN23187-RA	signal recognition particle subunit SRP72	1.51664	0.0335943	Up	1996	20	0	81	7	P:GO:0006414; P:GO:0006614; F:GO:0005515; F:GO:0008312; F:GO:0043022; C:GO:0005783; C:GO:0005786	P:translational elongation; P:SRP-dependent cotranslational protein targeting to membrane; F:protein binding; F:7S RNA binding; F:ribosome binding; C:endoplasmic reticulum; C:signal recognition particle, endoplasmic reticulum targeting			IPR031545 (PFAM); IPR011990 (G3DSA:1.25.40.GENE3D); IPR013699 (PFAM); IPR011990 (G3DSA:1.25.40.GENE3D); mobidb-lite (MOBIDB_LITE); mobidb-lite (MOBIDB_LITE); mobidb-lite (MOBIDB_LITE); IPR026270 (PANTHER); IPR011990 (SUPERFAMILY)	P:GO:0006412; P:GO:0006414; P:GO:0006518; P:GO:0006605; P:GO:0006612; P:GO:0006614; P:GO:0006807; P:GO:0006810; P:GO:0006886; P:GO:0008104; P:GO:0008104; P:GO:0008152; P:GO:0009058; P:GO:0009059; P:GO:0009987; P:GO:0010467; P:GO:0015031; P:GO:0019538; P:GO:0019538; P:GO:0033036; P:GO:0033365; P:GO:0034641; P:GO:0034645; P:GO:0043043; P:GO:0043170; P:GO:0043603; P:GO:0043604; P:GO:0044237; P:GO:00…	P:translation; P:translational elongation; P:peptide metabolic process; P:protein targeting; P:protein targeting to membrane; P:SRP-dependent cotranslational protein targeting to membrane; P:nitrogen compound metabolic process; P:transport; P:intracellular protein transport; P:protein localization; P:protein localization; P:metabolic process; P:biosynthetic process; P:macromolecule biosynthetic p…
MSTRG.3114.1	---NA---	1.51358	0.00382188	Up	1090									no IPS match	no IPS match	no IPS match
MSTRG.6749.2	UMP-CMP kinase 2, mitochondrial-like	1.50773	0.039005	Up	873	20	2.05344e-131	60.3	8	P:GO:0006221; P:GO:0009132; P:GO:0009142; P:GO:1901137; F:GO:0016301; F:GO:0016776; C:GO:0005739; C:GO:0016020	P:pyrimidine nucleotide biosynthetic process; P:nucleoside diphosphate metabolic process; P:nucleoside triphosphate biosynthetic process; P:carbohydrate derivative biosynthetic process; F:kinase activity; F:phosphotransferase activity, phosphate group as acceptor; C:mitochondrion; C:membrane			IPR027417 (G3DSA:3.40.50.GENE3D); PTHR10344 (PANTHER); IPR027417 (SUPERFAMILY)	P:GO:0006139; P:GO:0006220; P:GO:0006221; P:GO:0006725; P:GO:0006753; P:GO:0006793; P:GO:0006796; P:GO:0006807; P:GO:0008152; P:GO:0009058; P:GO:0009117; P:GO:0009132; P:GO:0009141; P:GO:0009142; P:GO:0009165; P:GO:0009987; P:GO:0018130; P:GO:0019438; P:GO:0019637; P:GO:0034641; P:GO:0034654; P:GO:0044237; P:GO:0044238; P:GO:0044249; P:GO:0044271; P:GO:0044281; P:GO:0046483; P:GO:0055086; P:GO:00…	P:nucleobase-containing compound metabolic process; P:pyrimidine nucleotide metabolic process; P:pyrimidine nucleotide biosynthetic process; P:cellular aromatic compound metabolic process; P:nucleoside phosphate metabolic process; P:phosphorus metabolic process; P:phosphate-containing compound metabolic process; P:nitrogen compound metabolic process; P:metabolic process; P:biosynthetic process; P…
MSTRG.11145.1	---NA---	1.50274	0.000190001	Up	489									mobidb-lite (MOBIDB_LITE)	no GO terms	no GO terms
MSTRG.20105.2	bromodomain adjacent to zinc finger domain protein 2B isoform X1	1.49749	0.000445213	Up	7053	20	0	70.79	3	F:GO:0003677; F:GO:0005515; C:GO:0043229	F:DNA binding; F:protein binding; C:intracellular organelle			IPR001487 (PRINTS); IPR001739 (PFAM); IPR013083 (G3DSA:3.30.40.GENE3D); IPR028941 (PFAM); IPR019787 (PFAM); IPR018501 (PFAM); IPR036427 (G3DSA:1.20.920.GENE3D); IPR001487 (PFAM); IPR028942 (PFAM); G3DSA:3.30.890.10 (GENE3D); IPR013083 (G3DSA:3.30.40.GENE3D); mobidb-lite (MOBIDB_LITE); mobidb-lite (MOBIDB_LITE); mobidb-lite (MOBIDB_LITE); mobidb-lite (MOBIDB_LITE); mobidb-lite (MOBIDB_LITE); mobid…	F:GO:0003677; F:GO:0005515	F:DNA binding; F:protein binding
MSTRG.10934.1	uncharacterized protein LOC124367825	1.49491	2.22887e-05	Up	648	8	6.75268e-11	49.42						no IPS match	no IPS match	no IPS match
MSTRG.15273.2	fizzy-related protein homolog	1.48632	0.037509	Up	3906	20	0	80.64	8	P:GO:0032436; P:GO:1904668; F:GO:0005515; F:GO:0010997; F:GO:0061630; F:GO:0097027; C:GO:0005680; C:GO:0016020	P:positive regulation of proteasomal ubiquitin-dependent protein catabolic process; P:positive regulation of ubiquitin protein ligase activity; F:protein binding; F:anaphase-promoting complex binding; F:ubiquitin protein ligase activity; F:ubiquitin-protein transferase activator activity; C:anaphase-promoting complex; C:membrane			IPR024977 (PFAM); IPR001680 (PFAM); IPR015943 (G3DSA:2.130.10.GENE3D); mobidb-lite (MOBIDB_LITE); mobidb-lite (MOBIDB_LITE); mobidb-lite (MOBIDB_LITE); mobidb-lite (MOBIDB_LITE); mobidb-lite (MOBIDB_LITE); IPR033010 (PANTHER); PS50294 (PROSITE_PROFILES); IPR001680 (PROSITE_PROFILES); IPR001680 (PROSITE_PROFILES); IPR001680 (PROSITE_PROFILES); PS50294 (PROSITE_PROFILES); PS50294 (PROSITE_PROFILES)…	P:GO:0006508; P:GO:0006511; P:GO:0006807; P:GO:0008152; P:GO:0009056; P:GO:0009057; P:GO:0009893; P:GO:0009894; P:GO:0009896; P:GO:0009987; P:GO:0010498; P:GO:0010604; P:GO:0019222; P:GO:0019538; P:GO:0019538; P:GO:0019941; P:GO:0030162; P:GO:0030163; P:GO:0030163; P:GO:0031323; P:GO:0031325; P:GO:0031329; P:GO:0031331; P:GO:0032434; P:GO:0032436; P:GO:0042176; P:GO:0042176; P:GO:0043161; P:GO:00…	P:proteolysis; P:ubiquitin-dependent protein catabolic process; P:nitrogen compound metabolic process; P:metabolic process; P:catabolic process; P:macromolecule catabolic process; P:positive regulation of metabolic process; P:regulation of catabolic process; P:positive regulation of catabolic process; P:cellular process; P:proteasomal protein catabolic process; P:positive regulation of macromolec…
ANN33144-RA	cholinesterase-like isoform X1	1.4819	0.000121181	Up	1473	20	3.14981e-110	62.64						IPR029058 (G3DSA:3.40.50.GENE3D); IPR000477 (PFAM); IPR002018 (PFAM); PTHR43142 (PANTHER); IPR000477 (PROSITE_PROFILES); IPR029058 (SUPERFAMILY)	no GO terms	no GO terms
MSTRG.12742.1	---NA---	1.47928	0.000633239	Up	964									no IPS match	no IPS match	no IPS match
MSTRG.5008.1	hypothetical protein J6590_026050	1.47658	0.0210797	Up	1650	1	3.20208e-44	74.31						no IPS match	no IPS match	no IPS match
MSTRG.24863.10	zinc finger protein 239-like isoform X2	1.47646	0.000509225	Up	1310	20	1.22785e-80	69.5	4	P:GO:0006357; P:GO:2000112; F:GO:0000978; F:GO:0000981	P:regulation of transcription by RNA polymerase II; P:regulation of cellular macromolecule biosynthetic process; F:RNA polymerase II cis-regulatory region sequence-specific DNA binding; F:DNA-binding transcription factor activity, RNA polymerase II-specific			G3DSA:3.30.160.60 (GENE3D); G3DSA:3.30.160.60 (GENE3D); G3DSA:3.30.160.60 (GENE3D); G3DSA:3.30.160.60 (GENE3D); IPR013087 (PFAM); G3DSA:3.30.160.60 (GENE3D); G3DSA:3.30.160.60 (GENE3D); PTHR23226 (PANTHER); IPR013087 (PROSITE_PROFILES); IPR013087 (PROSITE_PROFILES); IPR013087 (PROSITE_PROFILES); IPR013087 (PROSITE_PROFILES); IPR013087 (PROSITE_PROFILES); IPR013087 (PROSITE_PROFILES); IPR013087 (P…	P:GO:0006139; P:GO:0006351; P:GO:0006355; P:GO:0006357; P:GO:0006366; P:GO:0006725; P:GO:0006807; P:GO:0008152; P:GO:0009058; P:GO:0009059; P:GO:0009889; P:GO:0009987; P:GO:0010467; P:GO:0010468; P:GO:0010556; P:GO:0016070; P:GO:0018130; P:GO:0019219; P:GO:0019222; P:GO:0019438; P:GO:0031323; P:GO:0031326; P:GO:0032774; P:GO:0034641; P:GO:0034645; P:GO:0034654; P:GO:0043170; P:GO:0044237; P:GO:00…	P:nucleobase-containing compound metabolic process; P:DNA-templated transcription; P:regulation of DNA-templated transcription; P:regulation of transcription by RNA polymerase II; P:transcription by RNA polymerase II; P:cellular aromatic compound metabolic process; P:nitrogen compound metabolic process; P:metabolic process; P:biosynthetic process; P:macromolecule biosynthetic process; P:regulatio…
MSTRG.23906.1	---NA---	1.47511	0.002201	Up	785									no IPS match	no IPS match	no IPS match
MSTRG.24863.12	zinc finger protein OZF-like	1.47214	0.0245084	Up	1988	20	7.75212e-107	67.12	4	P:GO:0006357; P:GO:2000112; F:GO:0000978; F:GO:0003700	P:regulation of transcription by RNA polymerase II; P:regulation of cellular macromolecule biosynthetic process; F:RNA polymerase II cis-regulatory region sequence-specific DNA binding; F:DNA-binding transcription factor activity			G3DSA:3.30.160.60 (GENE3D); G3DSA:3.30.160.60 (GENE3D); G3DSA:3.30.160.60 (GENE3D); G3DSA:3.30.160.60 (GENE3D); IPR013087 (PFAM); PTHR24390 (PANTHER); IPR013087 (PROSITE_PROFILES); IPR013087 (PROSITE_PROFILES); IPR013087 (PROSITE_PROFILES); IPR013087 (PROSITE_PROFILES); IPR013087 (PROSITE_PROFILES); IPR013087 (PROSITE_PROFILES); IPR013087 (PROSITE_PROFILES); IPR013087 (PROSITE_PROFILES); IPR01308…	P:GO:0006139; P:GO:0006351; P:GO:0006355; P:GO:0006357; P:GO:0006366; P:GO:0006725; P:GO:0006807; P:GO:0008152; P:GO:0009058; P:GO:0009059; P:GO:0009889; P:GO:0009987; P:GO:0010467; P:GO:0010468; P:GO:0010556; P:GO:0016070; P:GO:0018130; P:GO:0019219; P:GO:0019222; P:GO:0019438; P:GO:0031323; P:GO:0031326; P:GO:0032774; P:GO:0034641; P:GO:0034645; P:GO:0034654; P:GO:0043170; P:GO:0044237; P:GO:00…	P:nucleobase-containing compound metabolic process; P:DNA-templated transcription; P:regulation of DNA-templated transcription; P:regulation of transcription by RNA polymerase II; P:transcription by RNA polymerase II; P:cellular aromatic compound metabolic process; P:nitrogen compound metabolic process; P:metabolic process; P:biosynthetic process; P:macromolecule biosynthetic process; P:regulatio…
MSTRG.7211.1	uncharacterized protein LOC124365291	1.47191	0.00707524	Up	1285	3	2.05383e-08	50.52						no IPS match	no IPS match	no IPS match
MSTRG.14774.1	---NA---	1.46342	0.0326743	Up	1128									mobidb-lite (MOBIDB_LITE)	no GO terms	no GO terms
MSTRG.499.2	putative transmembrane protein INAFM2 isoform X1	1.45724	0.00167659	Up	2089	20	1.42293e-32	68.46	1	C:GO:0016020	C:membrane			IPR029162 (PFAM); mobidb-lite (MOBIDB_LITE); mobidb-lite (MOBIDB_LITE); mobidb-lite (MOBIDB_LITE); mobidb-lite (MOBIDB_LITE); PTHR34929 (PANTHER)	no GO terms	no GO terms
MSTRG.4642.1	hypothetical protein J6590_108538	1.45673	1.0574e-11	Up	827	2	2.76601e-20	57.87						no IPS match	no IPS match	no IPS match
ANN05494-RA	hypothetical protein J6590_031767	1.45144	0.000335671	Up	1259	1	1.21097e-07	87.5						no IPS match	no IPS match	no IPS match
MSTRG.18651.1	---NA---	1.4478	2.84433e-12	Up	1665									mobidb-lite (MOBIDB_LITE); mobidb-lite (MOBIDB_LITE)	no GO terms	no GO terms
MSTRG.11940.4	---NA---	1.4378	0.00756701	Up	740									no IPS match	no IPS match	no IPS match
MSTRG.19072.6	Glucosamine--fructose-6-phosphate aminotransferase 1	1.43575	0.0162097	Up	3160	20	1.15997e-63	94.61	7	P:GO:0006048; P:GO:0006487; P:GO:0006541; P:GO:0006796; P:GO:0019637; F:GO:0004360; F:GO:0097367	P:UDP-N-acetylglucosamine biosynthetic process; P:protein N-linked glycosylation; P:glutamine metabolic process; P:phosphate-containing compound metabolic process; P:organophosphate metabolic process; F:glutamine-fructose-6-phosphate transaminase (isomerizing) activity; F:carbohydrate derivative binding	EC:2.6.1.16	glutamine--fructose-6-phosphate transaminase (isomerizing)	G3DSA:3.40.50.10490 (GENE3D); IPR001347 (PFAM); PTHR10937 (PANTHER); IPR001347 (PROSITE_PROFILES); IPR035490 (CDD); IPR046348 (SUPERFAMILY)	P:GO:0006040; P:GO:0006047; P:GO:0006139; P:GO:0006486; P:GO:0006487; P:GO:0006725; P:GO:0006793; P:GO:0006796; P:GO:0006807; P:GO:0008152; P:GO:0009058; P:GO:0009059; P:GO:0009100; P:GO:0009101; P:GO:0009225; P:GO:0009987; P:GO:0019538; P:GO:0019538; P:GO:0019637; P:GO:0034641; P:GO:0034645; P:GO:0036211; P:GO:0036211; P:GO:0043170; P:GO:0043412; P:GO:0043413; P:GO:0044237; P:GO:0044238; P:GO:00…	P:amino sugar metabolic process; P:UDP-N-acetylglucosamine metabolic process; P:nucleobase-containing compound metabolic process; P:protein glycosylation; P:protein N-linked glycosylation; P:cellular aromatic compound metabolic process; P:phosphorus metabolic process; P:phosphate-containing compound metabolic process; P:nitrogen compound metabolic process; P:metabolic process; P:biosynthetic proc…
MSTRG.26226.3	---NA---	1.4259	2.1988e-06	Up	723									no IPS match	no IPS match	no IPS match
MSTRG.23387.9	---NA---	1.4259	0.00248176	Up	447									PR01217 (PRINTS); mobidb-lite (MOBIDB_LITE)	no GO terms	no GO terms
MSTRG.1489.2	CCA tRNA nucleotidyltransferase 1, mitochondrial	1.41961	0.0156205	Up	1814	20	0	75	3	P:GO:0006396; F:GO:0003723; F:GO:0016779	P:RNA processing; F:RNA binding; F:nucleotidyltransferase activity	EC:2	Transferases	IPR043519 (G3DSA:3.30.460.GENE3D); IPR002646 (PFAM); G3DSA:1.10.3090.10 (GENE3D); IPR032828 (PFAM); PTHR46173 (PANTHER); IPR002646 (CDD); IPR043519 (SUPERFAMILY); SSF81891 (SUPERFAMILY)	P:GO:0006396; F:GO:0003723; F:GO:0016779	P:RNA processing; F:RNA binding; F:nucleotidyltransferase activity
ANN22724-RA	Cysteine-rich motor neuron 1 protein	1.41126	0.0295614	Up	2651	20	0	55.08	2	F:GO:0004867; F:GO:0005515	F:serine-type endopeptidase inhibitor activity; F:protein binding			IPR004094 (PFAM); G3DSA:6.20.200.20 (GENE3D); IPR001007 (PFAM); G3DSA:2.10.22.10 (GENE3D); PTHR46439 (PANTHER); IPR004094 (PROSITE_PROFILES); IPR001007 (PROSITE_PROFILES); IPR004094 (PROSITE_PROFILES); IPR001007 (PROSITE_PROFILES); IPR004094 (PROSITE_PROFILES); IPR011061 (SUPERFAMILY); IPR011061 (SUPERFAMILY); SSF57603 (SUPERFAMILY); SSF57603 (SUPERFAMILY); SSF57603 (SUPERFAMILY)	F:GO:0004857; F:GO:0004867; F:GO:0005515	F:enzyme inhibitor activity; F:serine-type endopeptidase inhibitor activity; F:protein binding
MSTRG.17015.1	uncharacterized protein LOC124367825	1.40997	2.42753e-07	Up	788	9	7.26722e-23	50.05						no IPS match	no IPS match	no IPS match
MSTRG.19921.2	cAMP-regulated phosphoprotein 19-B	1.40973	0.0379674	Up	1175	20	8.24282e-24	83.47	5	P:GO:0007049; P:GO:0043086; P:GO:0051301; F:GO:0004864; C:GO:0005737	P:cell cycle; P:negative regulation of catalytic activity; P:cell division; F:protein phosphatase inhibitor activity; C:cytoplasm			no IPS match	no IPS match	no IPS match
MSTRG.23365.2	calcium and integrin-binding protein 1-like	1.40884	0.0153759	Up	1052	20	7.06508e-69	87.52	2	P:GO:0007229; F:GO:0005509	P:integrin-mediated signaling pathway; F:calcium ion binding			IPR002048 (PFAM); G3DSA:1.10.238.10 (GENE3D); G3DSA:1.10.238.10 (GENE3D); PTHR45791 (PANTHER); IPR002048 (PROSITE_PROFILES); IPR002048 (PROSITE_PROFILES); IPR002048 (CDD); IPR011992 (SUPERFAMILY)	F:GO:0005509	F:calcium ion binding
MSTRG.25630.1	peptidoglycan-recognition protein SA-like	1.40168	0.0212647	Up	950	20	1.83174e-87	59.4	4	P:GO:0009253; P:GO:0045087; F:GO:0008270; F:GO:0008745	P:peptidoglycan catabolic process; P:innate immune response; F:zinc ion binding; F:N-acetylmuramoyl-L-alanine amidase activity	EC:3.5.1.28	N-acetylmuramoyl-L-alanine amidase	IPR002502 (PFAM); IPR036505 (G3DSA:3.40.80.GENE3D); mobidb-lite (MOBIDB_LITE); mobidb-lite (MOBIDB_LITE); IPR015510 (PANTHER); IPR002502 (CDD); IPR036505 (SUPERFAMILY)	P:GO:0009253; F:GO:0008745	P:peptidoglycan catabolic process; F:N-acetylmuramoyl-L-alanine amidase activity
MSTRG.10906.6	facilitated trehalose transporter Tret1-like isoform X3	1.39904	0.00335842	Up	4238	20	0	65.37	3	P:GO:0055085; F:GO:0022857; C:GO:0016020	P:transmembrane transport; F:transmembrane transporter activity; C:membrane			IPR005828 (PFAM); IPR036259 (G3DSA:1.20.1250.GENE3D); PTHR48021 (PANTHER); IPR020846 (PROSITE_PROFILES); IPR036259 (SUPERFAMILY)	P:GO:0055085; F:GO:0022857; C:GO:0016020	P:transmembrane transport; F:transmembrane transporter activity; C:membrane
MSTRG.12603.1	---NA---	1.39753	0.00410221	Up	394									IPR036574 (G3DSA:3.30.30.GENE3D)	no GO terms	no GO terms
MSTRG.4317.1	arylsulfatase B-like	1.39734	6.30355e-08	Up	2131	20	0	66.5	1	F:GO:0008484	F:sulfuric ester hydrolase activity	EC:3	Hydrolases	IPR000917 (PFAM); IPR017850 (G3DSA:3.40.720.GENE3D); G3DSA:3.30.1120.10 (GENE3D); IPR047115 (PANTHER); cd16029 (CDD); IPR017850 (SUPERFAMILY)	F:GO:0008484	F:sulfuric ester hydrolase activity
MSTRG.19275.4	Zinc finger protein gli2	1.39617	0.00364629	Up	2510	8	7.14447e-08	63.48						no IPS match	no IPS match	no IPS match
ANN15998-RA	hypothetical protein J6590_066562	1.39561	0.0292062	Up	735	2	1.85259e-56	64.65						IPR020234 (PFAM); IPR038602 (G3DSA:3.15.10.GENE3D)	no GO terms	no GO terms
MSTRG.10694.3	Zinc finger protein gli2	1.39431	0.00139724	Up	1791	10	4.56326e-08	62.78						no IPS match	no IPS match	no IPS match
MSTRG.5880.1	---NA---	1.39342	0.0475795	Up	504									no IPS match	no IPS match	no IPS match
MSTRG.652.1	apolipoprotein D-like	1.38694	1.12823e-13	Up	801	9	3.04163e-18	53.7	1	F:GO:0031409	F:pigment binding			IPR012674 (G3DSA:2.40.128.GENE3D); PS51257 (PROSITE_PROFILES); IPR012674 (SUPERFAMILY)	no GO terms	no GO terms
MSTRG.7489.2	---NA---	1.38307	0.0332431	Up	400									mobidb-lite (MOBIDB_LITE); mobidb-lite (MOBIDB_LITE)	no GO terms	no GO terms
MSTRG.25806.1	---NA---	1.38098	0.00420404	Up	293									no IPS match	no IPS match	no IPS match
MSTRG.17375.1	---NA---	1.3719	7.55408e-07	Up	1092									no IPS match	no IPS match	no IPS match
MSTRG.14671.1	microsomal triglyceride transfer protein large subunit isoform X1	1.37073	0.0460346	Up	2894	20	0	70.16	8	P:GO:0006869; P:GO:0042157; F:GO:0005548; F:GO:0008289; C:GO:0005773; C:GO:0005783; C:GO:0005794; C:GO:0016323	P:lipid transport; P:lipoprotein metabolic process; F:phospholipid transporter activity; F:lipid binding; C:vacuole; C:endoplasmic reticulum; C:Golgi apparatus; C:basolateral plasma membrane			IPR011030 (G3DSA:1.25.10.GENE3D); IPR015816 (G3DSA:2.30.230.GENE3D); IPR045811 (PFAM); IPR001747 (PFAM); IPR039988 (PANTHER); IPR001747 (PROSITE_PROFILES); IPR015819 (SUPERFAMILY); IPR011030 (SUPERFAMILY)	P:GO:0006807; P:GO:0006869; P:GO:0008152; P:GO:0019538; P:GO:0042157; P:GO:0043170; P:GO:0044238; P:GO:0071704; P:GO:1901564; F:GO:0005215; F:GO:0005319; F:GO:0005548; F:GO:0008289; C:GO:0005622; C:GO:0005737; C:GO:0005773; C:GO:0005783; C:GO:0005794; C:GO:0005886; C:GO:0009925; C:GO:0012505; C:GO:0016020; C:GO:0016323; C:GO:0043226; C:GO:0043227; C:GO:0043229; C:GO:0043231; C:GO:0045178; C:GO:00…	P:nitrogen compound metabolic process; P:lipid transport; P:metabolic process; P:protein metabolic process; P:lipoprotein metabolic process; P:macromolecule metabolic process; P:primary metabolic process; P:organic substance metabolic process; P:organonitrogen compound metabolic process; F:transporter activity; F:lipid transporter activity; F:phospholipid transporter activity; F:lipid binding; C:…
MSTRG.7377.1	uncharacterized protein C9orf85 homolog	1.37068	0.0293099	Up	749	20	1.14095e-33	76.63	2	P:GO:0015074; F:GO:0003676	P:DNA integration; F:nucleic acid binding			IPR019351 (PFAM); mobidb-lite (MOBIDB_LITE); mobidb-lite (MOBIDB_LITE); mobidb-lite (MOBIDB_LITE); mobidb-lite (MOBIDB_LITE); IPR019351 (PANTHER)	no GO terms	no GO terms
MSTRG.23498.1	---NA---	1.37034	9.76867e-05	Up	583									mobidb-lite (MOBIDB_LITE); mobidb-lite (MOBIDB_LITE); mobidb-lite (MOBIDB_LITE)	no GO terms	no GO terms
MSTRG.5568.1	sentrin-specific protease 1-like	1.36491	0.00506532	Up	2836	20	4.77879e-161	77.1	7	P:GO:0018205; P:GO:0044260; P:GO:0070646; F:GO:0008234; F:GO:0019783; C:GO:0005634; C:GO:0016020	P:peptidyl-lysine modification; P:cellular macromolecule metabolic process; P:protein modification by small protein removal; F:cysteine-type peptidase activity; F:ubiquitin-like protein peptidase activity; C:nucleus; C:membrane	EC:3.4	Acting on peptide bonds (peptidases)	IPR003653 (PFAM); G3DSA:3.40.395.10 (GENE3D); mobidb-lite (MOBIDB_LITE); mobidb-lite (MOBIDB_LITE); mobidb-lite (MOBIDB_LITE); PTHR12606 (PANTHER); IPR003653 (PROSITE_PROFILES); IPR038765 (SUPERFAMILY)	P:GO:0006508; P:GO:0006807; P:GO:0008152; P:GO:0009987; P:GO:0018193; P:GO:0018205; P:GO:0019538; P:GO:0019538; P:GO:0036211; P:GO:0036211; P:GO:0043170; P:GO:0043412; P:GO:0044237; P:GO:0044238; P:GO:0044260; P:GO:0070646; P:GO:0070647; P:GO:0071704; P:GO:1901564; F:GO:0003824; F:GO:0008233; F:GO:0008234; F:GO:0016787; F:GO:0019783; F:GO:0140096; C:GO:0005622; C:GO:0005634; C:GO:0016020; C:GO:00…	P:proteolysis; P:nitrogen compound metabolic process; P:metabolic process; P:cellular process; P:peptidyl-amino acid modification; P:peptidyl-lysine modification; P:protein metabolic process; P:protein metabolic process; P:protein modification process; P:protein modification process; P:macromolecule metabolic process; P:macromolecule modification; P:cellular metabolic process; P:primary metabolic…
MSTRG.4671.1	protein takeout-like	1.35214	6.61456e-17	Up	2078	20	1.95522e-118	71.94	2	P:GO:0032504; C:GO:0005615	P:multicellular organism reproduction; C:extracellular space			IPR010562 (PFAM); IPR038606 (G3DSA:3.15.10.GENE3D); PTHR11008 (PANTHER)	P:GO:0000003; P:GO:0032501; P:GO:0032504; C:GO:0005576; C:GO:0005615; C:GO:0110165	P:reproduction; P:multicellular organismal process; P:multicellular organism reproduction; C:extracellular region; C:extracellular space; C:cellular anatomical entity
MSTRG.13330.1	gamma-glutamyltranspeptidase 1-like isoform X1	1.34956	2.13329e-05	Up	2142	20	0	70.85	8	P:GO:0006518; P:GO:0006575; P:GO:0006751; P:GO:0034641; P:GO:0044273; P:GO:1901565; F:GO:0036374; C:GO:0005886	P:peptide metabolic process; P:cellular modified amino acid metabolic process; P:glutathione catabolic process; P:cellular nitrogen compound metabolic process; P:sulfur compound catabolic process; P:organonitrogen compound catabolic process; F:glutathione hydrolase activity; C:plasma membrane			PR01210 (PRINTS); PF01019 (PFAM); IPR043137 (G3DSA:3.60.20.GENE3D); IPR043138 (G3DSA:1.10.246.GENE3D); IPR000101 (PANTHER); IPR029055 (SUPERFAMILY)	P:GO:0006518; P:GO:0006575; P:GO:0006749; P:GO:0006751; P:GO:0006790; P:GO:0006807; P:GO:0008152; P:GO:0009056; P:GO:0009987; P:GO:0034641; P:GO:0043603; P:GO:0044237; P:GO:0044248; P:GO:0044273; P:GO:0071704; P:GO:1901564; P:GO:1901565; P:GO:1901575; F:GO:0003824; F:GO:0008233; F:GO:0008242; F:GO:0016787; F:GO:0036374; F:GO:0140096; C:GO:0005886; C:GO:0016020; C:GO:0071944; C:GO:0110165	P:peptide metabolic process; P:cellular modified amino acid metabolic process; P:glutathione metabolic process; P:glutathione catabolic process; P:sulfur compound metabolic process; P:nitrogen compound metabolic process; P:metabolic process; P:catabolic process; P:cellular process; P:cellular nitrogen compound metabolic process; P:amide metabolic process; P:cellular metabolic process; P:cellular …
MSTRG.7572.1	GATA zinc finger domain-containing protein 14	1.34773	0.0379674	Up	2671	17	4.60019e-157	52.72	2	F:GO:0008061; C:GO:0005576	F:chitin binding; C:extracellular region			mobidb-lite (MOBIDB_LITE); mobidb-lite (MOBIDB_LITE); mobidb-lite (MOBIDB_LITE); mobidb-lite (MOBIDB_LITE)	no GO terms	no GO terms
MSTRG.2506.1	---NA---	1.34696	1.94979e-06	Up	1944									no IPS match	no IPS match	no IPS match
MSTRG.5468.1	---NA---	1.34684	0.00482638	Up	1090									no IPS match	no IPS match	no IPS match
MSTRG.286.2	mitogen-activated protein kinase kinase kinase 4 isoform X2	1.34368	0.00387442	Up	6066	20	0	69.09	4	P:GO:0000165; P:GO:0006468; F:GO:0004672; F:GO:0005524	P:MAPK cascade; P:protein phosphorylation; F:protein kinase activity; F:ATP binding			IPR045801 (PFAM); G3DSA:1.10.510.10 (GENE3D); IPR000719 (PFAM); mobidb-lite (MOBIDB_LITE); mobidb-lite (MOBIDB_LITE); mobidb-lite (MOBIDB_LITE); mobidb-lite (MOBIDB_LITE); mobidb-lite (MOBIDB_LITE); PTHR48016 (PANTHER); IPR000719 (PROSITE_PROFILES); cd06626 (CDD); IPR011009 (SUPERFAMILY)	P:GO:0000165; P:GO:0006468; F:GO:0004672; F:GO:0005524	P:MAPK cascade; P:protein phosphorylation; F:protein kinase activity; F:ATP binding
MSTRG.21222.2	uncharacterized protein LOC124368552	1.33954	0.0232297	Up	701	4	3.18957e-11	63.56						no IPS match	no IPS match	no IPS match
MSTRG.24314.1	---NA---	1.33931	6.68229e-05	Up	631									no IPS match	no IPS match	no IPS match
MSTRG.26226.1	---NA---	1.33556	2.24304e-06	Up	644									no IPS match	no IPS match	no IPS match
MSTRG.11045.1	Alpha-1,3-mannosyl-glycoprotein 4-beta-N-acetylglucosaminyltransferase B	1.32514	0.0144396	Up	5804	20	0	83.32	7	P:GO:0006487; F:GO:0008375; C:GO:0005773; C:GO:0005783; C:GO:0005793; C:GO:0005795; C:GO:0005886	P:protein N-linked glycosylation; F:acetylglucosaminyltransferase activity; C:vacuole; C:endoplasmic reticulum; C:endoplasmic reticulum-Golgi intermediate compartment; C:Golgi stack; C:plasma membrane	EC:2.4.1	Glycosyltransferases	PF04666 (PFAM); IPR006759 (PANTHER)	P:GO:0006486; P:GO:0006487; P:GO:0006807; P:GO:0008152; P:GO:0009058; P:GO:0009059; P:GO:0009100; P:GO:0009101; P:GO:0009987; P:GO:0019538; P:GO:0019538; P:GO:0034645; P:GO:0036211; P:GO:0036211; P:GO:0043170; P:GO:0043412; P:GO:0043413; P:GO:0044237; P:GO:0044238; P:GO:0044249; P:GO:0044260; P:GO:0070085; P:GO:0071704; P:GO:1901135; P:GO:1901137; P:GO:1901564; P:GO:1901566; P:GO:1901576; F:GO:00…	P:protein glycosylation; P:protein N-linked glycosylation; P:nitrogen compound metabolic process; P:metabolic process; P:biosynthetic process; P:macromolecule biosynthetic process; P:glycoprotein metabolic process; P:glycoprotein biosynthetic process; P:cellular process; P:protein metabolic process; P:protein metabolic process; P:cellular macromolecule biosynthetic process; P:protein modification…
MSTRG.3876.1	---NA---	1.32455	0.0156674	Up	618									no IPS match	no IPS match	no IPS match
MSTRG.25563.1	glucose dehydrogenase [FAD, quinone]-like	1.32373	0.000661022	Up	2197	20	0	74.83	2	F:GO:0016614; F:GO:0050660	F:oxidoreductase activity, acting on CH-OH group of donors; F:flavin adenine dinucleotide binding			IPR036188 (G3DSA:3.50.50.GENE3D); IPR000172 (PFAM); IPR036188 (G3DSA:3.50.50.GENE3D); IPR012132 (PANTHER); IPR036188 (SUPERFAMILY)	F:GO:0003824; F:GO:0016491; F:GO:0016614; F:GO:0050660	F:catalytic activity; F:oxidoreductase activity; F:oxidoreductase activity, acting on CH-OH group of donors; F:flavin adenine dinucleotide binding
MSTRG.14761.1	proton-coupled amino acid transporter-like protein pathetic isoform X1	1.31979	1.19256e-07	Up	3113	20	0	73.73	3	P:GO:0003333; F:GO:0015171; C:GO:0005774	P:amino acid transmembrane transport; F:amino acid transmembrane transporter activity; C:vacuolar membrane			IPR013057 (PFAM); PTHR22950 (PANTHER)	P:GO:0003333; P:GO:0006810; P:GO:0006865; P:GO:0009987; P:GO:0015849; P:GO:0051179; P:GO:0051234; P:GO:0055085; P:GO:0071702; P:GO:0071705; P:GO:1903825; P:GO:1905039; F:GO:0005215; F:GO:0005342; F:GO:0015171; F:GO:0022857; F:GO:0046943; C:GO:0005622; C:GO:0005737; C:GO:0005773; C:GO:0005774; C:GO:0016020; C:GO:0031090; C:GO:0043226; C:GO:0043227; C:GO:0043229; C:GO:0043231; C:GO:0098588; C:GO:01…	P:amino acid transmembrane transport; P:transport; P:amino acid transport; P:cellular process; P:organic acid transport; P:localization; P:establishment of localization; P:transmembrane transport; P:organic substance transport; P:nitrogen compound transport; P:organic acid transmembrane transport; P:carboxylic acid transmembrane transport; F:transporter activity; F:organic acid transmembrane tran…
MSTRG.17108.1	---NA---	1.31775	2.64794e-06	Up	562									G3DSA:2.10.70.10 (GENE3D); IPR029277 (PFAM); SSF57603 (SUPERFAMILY)	no GO terms	no GO terms
MSTRG.16348.1	---NA---	1.31684	5.20977e-06	Up	489									no IPS match	no IPS match	no IPS match
MSTRG.2093.1	---NA---	1.31464	0.042274	Up	457									no IPS match	no IPS match	no IPS match
MSTRG.20351.1	---NA---	1.3093	2.57896e-05	Up	692									no IPS match	no IPS match	no IPS match
MSTRG.19865.1	cuticular protein	1.30481	0.0375198	Up	563	20	2.00917e-73	73.27	3	F:GO:0008061; C:GO:0005576; C:GO:0016020	F:chitin binding; C:extracellular region; C:membrane			IPR002557 (PFAM); G3DSA:2.170.140.10 (GENE3D); mobidb-lite (MOBIDB_LITE); PTHR22933 (PANTHER); IPR002557 (PROSITE_PROFILES); IPR036508 (SUPERFAMILY)	F:GO:0008061; C:GO:0005576	F:chitin binding; C:extracellular region
MSTRG.24234.2	uncharacterized protein LOC124357377 isoform X2	1.30411	0.0213034	Up	2129	5	6.86187e-52	71.27						no IPS match	no IPS match	no IPS match
MSTRG.8349.6	Zinc finger protein gli2	1.28672	0.0288936	Up	1718	10	4.30507e-08	62.78						no IPS match	no IPS match	no IPS match
ANN06909-RA	ubiquitin-related modifier 1 isoform X1	1.28574	0.030335	Up	906	20	6.03091e-36	85.25	7	P:GO:0002098; P:GO:0032447; P:GO:0034227; P:GO:0044260; C:GO:0005634; C:GO:0005829; C:GO:0016020	P:tRNA wobble uridine modification; P:protein urmylation; P:tRNA thio-modification; P:cellular macromolecule metabolic process; C:nucleus; C:cytosol; C:membrane			IPR015221 (PFAM); IPR012675 (G3DSA:3.10.20.GENE3D); IPR015221 (PANTHER); IPR016155 (SUPERFAMILY)	P:GO:0006807; P:GO:0008152; P:GO:0009987; P:GO:0019538; P:GO:0019538; P:GO:0032446; P:GO:0034227; P:GO:0036211; P:GO:0036211; P:GO:0043170; P:GO:0043412; P:GO:0044237; P:GO:0044238; P:GO:0044260; P:GO:0070647; P:GO:0071704; P:GO:1901564; C:GO:0005622; C:GO:0005634; C:GO:0005737; C:GO:0016020; C:GO:0043226; C:GO:0043227; C:GO:0043229; C:GO:0043231; C:GO:0110165	P:nitrogen compound metabolic process; P:metabolic process; P:cellular process; P:protein metabolic process; P:protein metabolic process; P:protein modification by small protein conjugation; P:tRNA thio-modification; P:protein modification process; P:protein modification process; P:macromolecule metabolic process; P:macromolecule modification; P:cellular metabolic process; P:primary metabolic pro…
MSTRG.16251.2	---NA---	1.28536	0.0177059	Up	931									no IPS match	no IPS match	no IPS match
MSTRG.17674.1	putative nuclease HARBI1	1.28411	0.0489025	Up	1684	20	8.30783e-61	70.07	3	F:GO:0016787; F:GO:0046872; C:GO:0005634	F:hydrolase activity; F:metal ion binding; C:nucleus			IPR027806 (PFAM); mobidb-lite (MOBIDB_LITE); PTHR22930 (PANTHER)	no GO terms	no GO terms
MSTRG.15209.1	dipeptidase 1-like	1.28063	0.00110191	Up	5496	20	2.91545e-158	65.14	2	P:GO:0006508; F:GO:0070573	P:proteolysis; F:metallodipeptidase activity	EC:3.4	Acting on peptide bonds (peptidases)	G3DSA:3.20.20.140 (GENE3D); IPR008257 (PFAM); mobidb-lite (MOBIDB_LITE); IPR008257 (PANTHER); IPR008257 (PROSITE_PROFILES); IPR032466 (SUPERFAMILY)	P:GO:0006508; F:GO:0070573	P:proteolysis; F:metallodipeptidase activity
MSTRG.21585.1	---NA---	1.27354	6.69186e-05	Up	395									no IPS match	no IPS match	no IPS match
MSTRG.7996.1	general odorant-binding protein 19d-like	1.26045	0.000864632	Up	599	11	5.04825e-31	65.66	1	F:GO:0005549	F:odorant binding			IPR006170 (PFAM); IPR036728 (G3DSA:1.10.238.GENE3D); IPR036728 (SUPERFAMILY)	F:GO:0005549	F:odorant binding
MSTRG.5736.1	---NA---	1.2598	0.00415758	Up	298									no IPS match	no IPS match	no IPS match
MSTRG.4133.2	la-related protein 4 isoform X3	1.25613	0.0208023	Up	6167	20	0	75.75	5	P:GO:0006414; P:GO:0045727; F:GO:0003730; C:GO:0005829; C:GO:0010494	P:translational elongation; P:positive regulation of translation; F:mRNA 3'-UTR binding; C:cytosol; C:cytoplasmic stress granule			IPR012677 (G3DSA:3.30.70.GENE3D); IPR036388 (G3DSA:1.10.10.GENE3D); IPR006630 (PFAM); mobidb-lite (MOBIDB_LITE); mobidb-lite (MOBIDB_LITE); mobidb-lite (MOBIDB_LITE); mobidb-lite (MOBIDB_LITE); mobidb-lite (MOBIDB_LITE); mobidb-lite (MOBIDB_LITE); mobidb-lite (MOBIDB_LITE); mobidb-lite (MOBIDB_LITE); mobidb-lite (MOBIDB_LITE); mobidb-lite (MOBIDB_LITE); mobidb-lite (MOBIDB_LITE); IPR045180 (PANTH…	P:GO:0006412; P:GO:0006414; P:GO:0006417; P:GO:0006518; P:GO:0006807; P:GO:0008152; P:GO:0009058; P:GO:0009059; P:GO:0009889; P:GO:0009891; P:GO:0009893; P:GO:0009987; P:GO:0010467; P:GO:0010468; P:GO:0010556; P:GO:0010557; P:GO:0010604; P:GO:0010608; P:GO:0010628; P:GO:0019222; P:GO:0019538; P:GO:0019538; P:GO:0031323; P:GO:0031325; P:GO:0031326; P:GO:0031328; P:GO:0034248; P:GO:0034250; P:GO:00…	P:translation; P:translational elongation; P:regulation of translation; P:peptide metabolic process; P:nitrogen compound metabolic process; P:metabolic process; P:biosynthetic process; P:macromolecule biosynthetic process; P:regulation of biosynthetic process; P:positive regulation of biosynthetic process; P:positive regulation of metabolic process; P:cellular process; P:gene expression; P:regula…
MSTRG.10419.3	nuclear hormone receptor FTZ-F1 beta	1.25461	0.000358252	Up	4900	20	0	82.33	10	P:GO:0006357; P:GO:0009755; P:GO:0009888; P:GO:0030522; P:GO:2000112; F:GO:0000978; F:GO:0004879; F:GO:0008270; C:GO:0016020; C:GO:0090575	P:regulation of transcription by RNA polymerase II; P:hormone-mediated signaling pathway; P:tissue development; P:intracellular receptor signaling pathway; P:regulation of cellular macromolecule biosynthetic process; F:RNA polymerase II cis-regulatory region sequence-specific DNA binding; F:nuclear receptor activity; F:zinc ion binding; C:membrane; C:RNA polymerase II transcription regulator comp…			IPR001628 (PRINTS); IPR013088 (G3DSA:3.30.50.GENE3D); IPR001628 (PFAM); mobidb-lite (MOBIDB_LITE); mobidb-lite (MOBIDB_LITE); mobidb-lite (MOBIDB_LITE); IPR016355 (PANTHER); IPR001628 (PROSITE_PROFILES); cd07167 (CDD); SSF57716 (SUPERFAMILY)	P:GO:0006139; P:GO:0006351; P:GO:0006355; P:GO:0006357; P:GO:0006366; P:GO:0006725; P:GO:0006807; P:GO:0007154; P:GO:0007165; P:GO:0008152; P:GO:0009058; P:GO:0009059; P:GO:0009719; P:GO:0009725; P:GO:0009755; P:GO:0009888; P:GO:0009889; P:GO:0009987; P:GO:0010033; P:GO:0010467; P:GO:0010468; P:GO:0010556; P:GO:0016070; P:GO:0018130; P:GO:0019219; P:GO:0019222; P:GO:0019438; P:GO:0023052; P:GO:00…	P:nucleobase-containing compound metabolic process; P:DNA-templated transcription; P:regulation of DNA-templated transcription; P:regulation of transcription by RNA polymerase II; P:transcription by RNA polymerase II; P:cellular aromatic compound metabolic process; P:nitrogen compound metabolic process; P:cell communication; P:signal transduction; P:metabolic process; P:biosynthetic process; P:ma…
MSTRG.16544.1	---NA---	1.25304	2.08402e-05	Up	638									mobidb-lite (MOBIDB_LITE)	no GO terms	no GO terms
MSTRG.23440.1	kynurenine formamidase-like	1.24951	0.0221921	Up	1492	20	8.24449e-127	62.75	2	P:GO:0019441; F:GO:0004061	P:tryptophan catabolic process to kynurenine; F:arylformamidase activity			IPR037175 (G3DSA:3.50.30.GENE3D); IPR007325 (PFAM); IPR007325 (PANTHER); IPR037175 (SUPERFAMILY)	P:GO:0006082; P:GO:0006520; P:GO:0006576; P:GO:0006725; P:GO:0006807; P:GO:0008152; P:GO:0009056; P:GO:0009072; P:GO:0009074; P:GO:0009308; P:GO:0009308; P:GO:0009987; P:GO:0016054; P:GO:0019439; P:GO:0019441; P:GO:0019752; P:GO:0034641; P:GO:0042180; P:GO:0043436; P:GO:0044237; P:GO:0044238; P:GO:0044248; P:GO:0044270; P:GO:0044281; P:GO:0044282; P:GO:0046395; P:GO:0046483; P:GO:0046700; P:GO:00…	P:organic acid metabolic process; P:amino acid metabolic process; P:biogenic amine metabolic process; P:cellular aromatic compound metabolic process; P:nitrogen compound metabolic process; P:metabolic process; P:catabolic process; P:aromatic amino acid metabolic process; P:aromatic amino acid family catabolic process; P:amine metabolic process; P:amine metabolic process; P:cellular process; P:org…
MSTRG.2669.2	G2/mitotic-specific cyclin-A	1.24737	0.00756701	Up	1653	20	2.05784e-42	73.23	2	P:GO:0006801; F:GO:0046872	P:superoxide metabolic process; F:metal ion binding			G3DSA:1.10.472.10 (GENE3D); IPR004367 (PFAM); IPR036915 (SUPERFAMILY)	no GO terms	no GO terms
MSTRG.16818.1	hypothetical protein J6590_091712	1.24625	0.000539113	Up	521	1	1.10553e-13	77.78						mobidb-lite (MOBIDB_LITE); mobidb-lite (MOBIDB_LITE)	no GO terms	no GO terms
MSTRG.4847.2	proton-coupled amino acid transporter-like protein CG1139	1.23846	3.72438e-05	Up	2636	20	0	79.14	3	P:GO:0003333; F:GO:0015171; C:GO:0005774	P:amino acid transmembrane transport; F:amino acid transmembrane transporter activity; C:vacuolar membrane			IPR013057 (PFAM); PTHR22950 (PANTHER)	P:GO:0003333; P:GO:0006810; P:GO:0006865; P:GO:0009987; P:GO:0015849; P:GO:0051179; P:GO:0051234; P:GO:0055085; P:GO:0071702; P:GO:0071705; P:GO:1903825; P:GO:1905039; F:GO:0005215; F:GO:0005342; F:GO:0015171; F:GO:0022857; F:GO:0046943; C:GO:0005622; C:GO:0005737; C:GO:0005773; C:GO:0005774; C:GO:0016020; C:GO:0031090; C:GO:0043226; C:GO:0043227; C:GO:0043229; C:GO:0043231; C:GO:0098588; C:GO:01…	P:amino acid transmembrane transport; P:transport; P:amino acid transport; P:cellular process; P:organic acid transport; P:localization; P:establishment of localization; P:transmembrane transport; P:organic substance transport; P:nitrogen compound transport; P:organic acid transmembrane transport; P:carboxylic acid transmembrane transport; F:transporter activity; F:organic acid transmembrane tran…
MSTRG.2195.1	venom serine carboxypeptidase-like	1.23561	0.0315517	Up	1798	20	6.13839e-94	58.12	2	P:GO:0006508; F:GO:0004185	P:proteolysis; F:serine-type carboxypeptidase activity	EC:3	Hydrolases	IPR001563 (PRINTS); IPR029058 (G3DSA:3.40.50.GENE3D); IPR001563 (PFAM); IPR001563 (PANTHER); IPR029058 (SUPERFAMILY)	P:GO:0006508; F:GO:0003824; F:GO:0004180; F:GO:0004185; F:GO:0008233; F:GO:0008236; F:GO:0008238; F:GO:0016787; F:GO:0017171; F:GO:0140096	P:proteolysis; F:catalytic activity; F:carboxypeptidase activity; F:serine-type carboxypeptidase activity; F:peptidase activity; F:serine-type peptidase activity; F:exopeptidase activity; F:hydrolase activity; F:serine hydrolase activity; F:catalytic activity, acting on a protein
MSTRG.24581.2	RNA-binding protein Rsf1	1.23141	0.00205461	Up	1715	20	4.2538e-34	86.57	4	P:GO:0000398; F:GO:0003723; C:GO:0016020; C:GO:0016607	P:mRNA splicing, via spliceosome; F:RNA binding; C:membrane; C:nuclear speck			IPR012677 (G3DSA:3.30.70.GENE3D); IPR000504 (PFAM); mobidb-lite (MOBIDB_LITE); mobidb-lite (MOBIDB_LITE); PTHR23147 (PANTHER); IPR000504 (PROSITE_PROFILES); IPR035979 (SUPERFAMILY)	P:GO:0000375; P:GO:0000377; P:GO:0000398; P:GO:0006139; P:GO:0006396; P:GO:0006397; P:GO:0006725; P:GO:0006807; P:GO:0008152; P:GO:0008380; P:GO:0009987; P:GO:0010467; P:GO:0016070; P:GO:0016071; P:GO:0034641; P:GO:0043170; P:GO:0044237; P:GO:0044238; P:GO:0046483; P:GO:0071704; P:GO:0090304; P:GO:1901360; F:GO:0003676; F:GO:0003723; F:GO:0005488; F:GO:0097159; F:GO:1901363; C:GO:0005622; C:GO:00…	P:RNA splicing, via transesterification reactions; P:RNA splicing, via transesterification reactions with bulged adenosine as nucleophile; P:mRNA splicing, via spliceosome; P:nucleobase-containing compound metabolic process; P:RNA processing; P:mRNA processing; P:cellular aromatic compound metabolic process; P:nitrogen compound metabolic process; P:metabolic process; P:RNA splicing; P:cellular pr…
MSTRG.17937.1	---NA---	1.23131	0.00216194	Up	538									no IPS match	no IPS match	no IPS match
MSTRG.1381.1	microtubule-associated protein futsch-like	1.2272	0.000394536	Up	6041	20	4.03023e-63	49.78	1	C:GO:0031012	C:extracellular matrix			G3DSA:3.20.20.80 (GENE3D); mobidb-lite (MOBIDB_LITE); mobidb-lite (MOBIDB_LITE); mobidb-lite (MOBIDB_LITE); mobidb-lite (MOBIDB_LITE); mobidb-lite (MOBIDB_LITE); mobidb-lite (MOBIDB_LITE); mobidb-lite (MOBIDB_LITE); mobidb-lite (MOBIDB_LITE); mobidb-lite (MOBIDB_LITE); mobidb-lite (MOBIDB_LITE); PTHR46145 (PANTHER); IPR017853 (SUPERFAMILY)	C:GO:0030312; C:GO:0031012; C:GO:0071944; C:GO:0110165	C:external encapsulating structure; C:extracellular matrix; C:cell periphery; C:cellular anatomical entity
MSTRG.1715.1	vanin-like protein 1	1.2267	6.65945e-10	Up	4982	20	4.56212e-152	53.61	1	P:GO:0006807	P:nitrogen compound metabolic process			IPR003010 (PFAM); IPR043957 (PFAM); IPR036526 (G3DSA:3.60.110.GENE3D); IPR040154 (PANTHER); IPR003010 (PROSITE_PROFILES); IPR036526 (SUPERFAMILY)	P:GO:0006807	P:nitrogen compound metabolic process
MSTRG.7871.2	juvenile hormone acid O-methyltransferase	1.22498	1.35388e-05	Up	1283	20	5.23994e-117	59.83	1	F:GO:0008168	F:methyltransferase activity	EC:2	Transferases	IPR029063 (G3DSA:3.40.50.GENE3D); IPR013216 (PFAM); cd02440 (CDD); IPR029063 (SUPERFAMILY)	F:GO:0008168	F:methyltransferase activity
MSTRG.9078.2	putative transmembrane protein LINC00998	1.21675	0.0191563	Up	744	5	1.59358e-15	71.5	1	C:GO:0016020	C:membrane			no IPS match	no IPS match	no IPS match
MSTRG.8496.1	---NA---	1.21534	0.00415419	Up	344									no IPS match	no IPS match	no IPS match
MSTRG.12589.1	histone-lysine N-methyltransferase, H3 lysine-79 specific isoform X1	1.21434	0.0215678	Up	6468	20	0	69.76	7	P:GO:0000077; P:GO:0006281; P:GO:0034729; P:GO:0065009; F:GO:0031151; C:GO:0005634; C:GO:0016020	P:DNA damage checkpoint signaling; P:DNA repair; P:histone H3-K79 methylation; P:regulation of molecular function; F:histone H3K79 methyltransferase activity; C:nucleus; C:membrane	EC:2.1.1	Transferring one-carbon groups	IPR025789 (PFAM); IPR029063 (G3DSA:3.40.50.GENE3D); G3DSA:1.10.260.60 (GENE3D); mobidb-lite (MOBIDB_LITE); mobidb-lite (MOBIDB_LITE); mobidb-lite (MOBIDB_LITE); mobidb-lite (MOBIDB_LITE); mobidb-lite (MOBIDB_LITE); mobidb-lite (MOBIDB_LITE); mobidb-lite (MOBIDB_LITE); mobidb-lite (MOBIDB_LITE); mobidb-lite (MOBIDB_LITE); mobidb-lite (MOBIDB_LITE); mobidb-lite (MOBIDB_LITE); mobidb-lite (MOBIDB_LI…	P:GO:0000075; P:GO:0000077; P:GO:0006139; P:GO:0006259; P:GO:0006281; P:GO:0006725; P:GO:0006807; P:GO:0006950; P:GO:0006974; P:GO:0007049; P:GO:0007154; P:GO:0007165; P:GO:0008152; P:GO:0009987; P:GO:0010564; P:GO:0010948; P:GO:0022402; P:GO:0023052; P:GO:0031570; P:GO:0033554; P:GO:0034641; P:GO:0034729; P:GO:0035556; P:GO:0042770; P:GO:0043170; P:GO:0044237; P:GO:0044238; P:GO:0044260; P:GO:00…	P:cell cycle checkpoint signaling; P:DNA damage checkpoint signaling; P:nucleobase-containing compound metabolic process; P:DNA metabolic process; P:DNA repair; P:cellular aromatic compound metabolic process; P:nitrogen compound metabolic process; P:response to stress; P:cellular response to DNA damage stimulus; P:cell cycle; P:cell communication; P:signal transduction; P:metabolic process; P:cel…
ANN33802-RA	akirin-2	1.21418	0.016683	Up	378	20	7.10857e-68	73.85	7	P:GO:0045089; P:GO:0045944; P:GO:2000112; F:GO:0003712; C:GO:0000785; C:GO:0005634; C:GO:0016020	P:positive regulation of innate immune response; P:positive regulation of transcription by RNA polymerase II; P:regulation of cellular macromolecule biosynthetic process; F:transcription coregulator activity; C:chromatin; C:nucleus; C:membrane			mobidb-lite (MOBIDB_LITE); mobidb-lite (MOBIDB_LITE); mobidb-lite (MOBIDB_LITE); mobidb-lite (MOBIDB_LITE); IPR024132 (PANTHER)	P:GO:0002376; P:GO:0002682; P:GO:0002684; P:GO:0002831; P:GO:0002833; P:GO:0006139; P:GO:0006351; P:GO:0006355; P:GO:0006357; P:GO:0006366; P:GO:0006725; P:GO:0006807; P:GO:0006950; P:GO:0006952; P:GO:0006955; P:GO:0008152; P:GO:0009058; P:GO:0009059; P:GO:0009605; P:GO:0009607; P:GO:0009889; P:GO:0009891; P:GO:0009893; P:GO:0009987; P:GO:0010467; P:GO:0010468; P:GO:0010556; P:GO:0010557; P:GO:00…	P:immune system process; P:regulation of immune system process; P:positive regulation of immune system process; P:regulation of response to biotic stimulus; P:positive regulation of response to biotic stimulus; P:nucleobase-containing compound metabolic process; P:DNA-templated transcription; P:regulation of DNA-templated transcription; P:regulation of transcription by RNA polymerase II; P:transc…
MSTRG.25479.1	---NA---	1.21387	6.69186e-05	Up	411									no IPS match	no IPS match	no IPS match
MSTRG.8780.1	hypothetical protein FOCC_FOCC014181	1.21037	0.0121498	Up	1467	16	2.25346e-14	48.02						no IPS match	no IPS match	no IPS match
MSTRG.8047.1	alpha-tocopherol transfer protein-like	1.20983	0.00277964	Up	1737	20	0	68.88	2	F:GO:1902936; C:GO:0016020	F:phosphatidylinositol bisphosphate binding; C:membrane			PR00180 (PRINTS); G3DSA:1.20.5.1200 (GENE3D); IPR001251 (PFAM); IPR036865 (G3DSA:3.40.525.GENE3D); PTHR10174 (PANTHER); IPR001251 (PROSITE_PROFILES); IPR001251 (CDD); IPR036865 (SUPERFAMILY); IPR036273 (SUPERFAMILY)	F:GO:0005488; F:GO:0005543; F:GO:0008289; F:GO:0035091; F:GO:1901981; F:GO:1902936; C:GO:0016020; C:GO:0110165	F:binding; F:phospholipid binding; F:lipid binding; F:phosphatidylinositol binding; F:phosphatidylinositol phosphate binding; F:phosphatidylinositol bisphosphate binding; C:membrane; C:cellular anatomical entity
MSTRG.4150.1	flightin	1.2074	0.0150744	Up	915	20	5.62525e-36	70.02						mobidb-lite (MOBIDB_LITE); mobidb-lite (MOBIDB_LITE)	no GO terms	no GO terms
MSTRG.25323.2	protein SHQ1 homolog	1.20443	0.0480556	Up	1878	20	0	66.45	5	P:GO:0000493; F:GO:0051082; C:GO:0005654; C:GO:0005737; C:GO:0016020	P:box H/ACA snoRNP assembly; F:unfolded protein binding; C:nucleoplasm; C:cytoplasm; C:membrane			IPR008978 (G3DSA:2.60.40.GENE3D); IPR007009 (PFAM); mobidb-lite (MOBIDB_LITE); mobidb-lite (MOBIDB_LITE); IPR039742 (PANTHER); IPR007052 (PROSITE_PROFILES)	P:GO:0000493; P:GO:0009987; P:GO:0016043; P:GO:0022607; P:GO:0022613; P:GO:0022618; P:GO:0043933; P:GO:0044085; P:GO:0065003; P:GO:0065003; P:GO:0071826; P:GO:0071840; F:GO:0005488; F:GO:0005515; F:GO:0051082; C:GO:0005622; C:GO:0005634; C:GO:0005654; C:GO:0005737; C:GO:0016020; C:GO:0031974; C:GO:0031981; C:GO:0043226; C:GO:0043227; C:GO:0043229; C:GO:0043231; C:GO:0043233; C:GO:0070013; C:GO:01…	P:box H/ACA snoRNP assembly; P:cellular process; P:cellular component organization; P:cellular component assembly; P:ribonucleoprotein complex biogenesis; P:ribonucleoprotein complex assembly; P:protein-containing complex organization; P:cellular component biogenesis; P:protein-containing complex assembly; P:protein-containing complex assembly; P:ribonucleoprotein complex subunit organization; P:…
MSTRG.10029.1	protein obstructor-E-like	1.20215	0.00929556	Up	1276	20	9.11506e-128	82.74	2	F:GO:0008061; C:GO:0005576	F:chitin binding; C:extracellular region			mobidb-lite (MOBIDB_LITE); mobidb-lite (MOBIDB_LITE)	no GO terms	no GO terms
MSTRG.23714.1	rRNA 2'-O-methyltransferase fibrillarin	1.19831	0.00349651	Up	1258	20	4.41581e-162	96.26	13	P:GO:0016571; P:GO:0031123; P:GO:0031167; F:GO:0003723; F:GO:0008170; F:GO:0008173; F:GO:0008276; F:GO:0008757; C:GO:0005732; C:GO:0016020; C:GO:0016604; C:GO:0032040; C:GO:0034455	P:histone methylation; P:RNA 3'-end processing; P:rRNA methylation; F:RNA binding; F:N-methyltransferase activity; F:RNA methyltransferase activity; F:protein methyltransferase activity; F:S-adenosylmethionine-dependent methyltransferase activity; C:sno(s)RNA-containing ribonucleoprotein complex; C:membrane; C:nuclear body; C:small-subunit processome; C:t-UTP complex	EC:2.1.1	Transferring one-carbon groups	IPR000692 (PRINTS); IPR029063 (G3DSA:3.40.50.GENE3D); IPR000692 (PFAM); G3DSA:3.30.200.20 (GENE3D); mobidb-lite (MOBIDB_LITE); PTHR10335 (PANTHER); IPR000692 (HAMAP); IPR029063 (SUPERFAMILY)	P:GO:0000154; P:GO:0001510; P:GO:0006139; P:GO:0006364; P:GO:0006396; P:GO:0006479; P:GO:0006725; P:GO:0006807; P:GO:0008152; P:GO:0008213; P:GO:0009451; P:GO:0009987; P:GO:0010467; P:GO:0016070; P:GO:0016072; P:GO:0016570; P:GO:0016571; P:GO:0019538; P:GO:0019538; P:GO:0022613; P:GO:0031123; P:GO:0031167; P:GO:0032259; P:GO:0034470; P:GO:0034641; P:GO:0034660; P:GO:0036211; P:GO:0036211; P:GO:00…	P:rRNA modification; P:RNA methylation; P:nucleobase-containing compound metabolic process; P:rRNA processing; P:RNA processing; P:protein methylation; P:cellular aromatic compound metabolic process; P:nitrogen compound metabolic process; P:metabolic process; P:protein alkylation; P:RNA modification; P:cellular process; P:gene expression; P:RNA metabolic process; P:rRNA metabolic process; P:histo…
MSTRG.22308.1	chitin synthase 1 variant a	1.19121	0.0242259	Up	5730	20	0	91.33	8	P:GO:0006023; P:GO:0006040; P:GO:0007275; P:GO:0042546; F:GO:0004100; C:GO:0016020; C:GO:0030428; C:GO:0071944	P:aminoglycan biosynthetic process; P:amino sugar metabolic process; P:multicellular organism development; P:cell wall biogenesis; F:chitin synthase activity; C:membrane; C:cell septum; C:cell periphery	EC:2.4.1.16	chitin synthase	PF03142 (PFAM); mobidb-lite (MOBIDB_LITE); mobidb-lite (MOBIDB_LITE); IPR004835 (PANTHER); cd04190 (CDD); IPR029044 (SUPERFAMILY)	P:GO:0006022; P:GO:0006023; P:GO:0006040; P:GO:0006807; P:GO:0007275; P:GO:0008152; P:GO:0009058; P:GO:0009059; P:GO:0009987; P:GO:0032501; P:GO:0032502; P:GO:0042546; P:GO:0043170; P:GO:0044085; P:GO:0048856; P:GO:0071554; P:GO:0071704; P:GO:0071840; P:GO:1901135; P:GO:1901137; P:GO:1901564; P:GO:1901566; P:GO:1901576; F:GO:0003824; F:GO:0004100; F:GO:0008194; F:GO:0008375; F:GO:0016740; F:GO:00…	P:aminoglycan metabolic process; P:aminoglycan biosynthetic process; P:amino sugar metabolic process; P:nitrogen compound metabolic process; P:multicellular organism development; P:metabolic process; P:biosynthetic process; P:macromolecule biosynthetic process; P:cellular process; P:multicellular organismal process; P:developmental process; P:cell wall biogenesis; P:macromolecule metabolic proces…
MSTRG.3334.1	Nucleolar protein 9	1.18707	0.000993948	Up	3947	20	2.62554e-162	55.75	7	P:GO:0000054; P:GO:0000447; F:GO:0003723; C:GO:0016020; C:GO:0030686; C:GO:0030688; C:GO:0034455	P:ribosomal subunit export from nucleus; P:endonucleolytic cleavage in ITS1 to separate SSU-rRNA from 5.8S rRNA and LSU-rRNA from tricistronic rRNA transcript (SSU-rRNA, 5.8S rRNA, LSU-rRNA); F:RNA binding; C:membrane; C:90S preribosome; C:preribosome, small subunit precursor; C:t-UTP complex			IPR011989 (G3DSA:1.25.10.GENE3D); IPR011989 (G3DSA:1.25.10.GENE3D); IPR011989 (G3DSA:1.25.10.GENE3D); IPR040000 (PANTHER); IPR001313 (PROSITE_PROFILES); IPR016024 (SUPERFAMILY)	P:GO:0000054; P:GO:0000447; P:GO:0000460; P:GO:0000462; P:GO:0000466; P:GO:0000469; P:GO:0000478; P:GO:0000479; P:GO:0006139; P:GO:0006364; P:GO:0006396; P:GO:0006725; P:GO:0006807; P:GO:0006810; P:GO:0006913; P:GO:0008152; P:GO:0009987; P:GO:0010467; P:GO:0016070; P:GO:0016072; P:GO:0022613; P:GO:0030490; P:GO:0031503; P:GO:0034470; P:GO:0034641; P:GO:0034660; P:GO:0042254; P:GO:0042274; P:GO:00…	P:ribosomal subunit export from nucleus; P:endonucleolytic cleavage in ITS1 to separate SSU-rRNA from 5.8S rRNA and LSU-rRNA from tricistronic rRNA transcript (SSU-rRNA, 5.8S rRNA, LSU-rRNA); P:maturation of 5.8S rRNA; P:maturation of SSU-rRNA from tricistronic rRNA transcript (SSU-rRNA, 5.8S rRNA, LSU-rRNA); P:maturation of 5.8S rRNA from tricistronic rRNA transcript (SSU-rRNA, 5.8S rRNA, LSU-rR…
MSTRG.22342.1	---NA---	1.18686	0.00326666	Up	752									no IPS match	no IPS match	no IPS match
MSTRG.23387.12	---NA---	1.18503	0.0389642	Up	201									no IPS match	no IPS match	no IPS match
MSTRG.8830.1	---NA---	1.18216	3.59382e-06	Up	2222									no IPS match	no IPS match	no IPS match
MSTRG.24030.2	vacuolar protein sorting-associated protein 72 homolog	1.17674	0.00274728	Up	1540	20	7.38697e-158	65.83	6	P:GO:0006355; P:GO:0034728; P:GO:0051276; F:GO:0140849; C:GO:0005634; C:GO:0016020	P:regulation of DNA-templated transcription; P:nucleosome organization; P:chromosome organization; F:ATP-dependent H2AZ histone chaperone activity; C:nucleus; C:membrane			IPR013272 (PFAM); IPR046757 (PFAM); mobidb-lite (MOBIDB_LITE); mobidb-lite (MOBIDB_LITE); mobidb-lite (MOBIDB_LITE); mobidb-lite (MOBIDB_LITE); IPR008895 (PANTHER)	P:GO:0006325; P:GO:0006338; P:GO:0006355; P:GO:0006996; P:GO:0009987; P:GO:0016043; P:GO:0034728; P:GO:0043486; P:GO:0043933; P:GO:0051276; P:GO:0071824; P:GO:0071840; F:GO:0140849; C:GO:0005622; C:GO:0005634; C:GO:0016020; C:GO:0043226; C:GO:0043227; C:GO:0043229; C:GO:0043231; C:GO:0110165	P:chromatin organization; P:chromatin remodeling; P:regulation of DNA-templated transcription; P:organelle organization; P:cellular process; P:cellular component organization; P:nucleosome organization; P:obsolete histone exchange; P:protein-containing complex organization; P:chromosome organization; P:protein-DNA complex subunit organization; P:cellular component organization or biogenesis; F:AT…
ANN15167-RA	transcription factor Sox-11-like isoform X2	1.17667	0.0324567	Up	3731	20	2.92951e-143	66.88	6	P:GO:0006355; P:GO:0009653; P:GO:0030154; P:GO:2000112; F:GO:0000978; F:GO:0000981	P:regulation of DNA-templated transcription; P:anatomical structure morphogenesis; P:cell differentiation; P:regulation of cellular macromolecule biosynthetic process; F:RNA polymerase II cis-regulatory region sequence-specific DNA binding; F:DNA-binding transcription factor activity, RNA polymerase II-specific			IPR036910 (G3DSA:1.10.30.GENE3D); IPR009071 (PFAM); mobidb-lite (MOBIDB_LITE); mobidb-lite (MOBIDB_LITE); mobidb-lite (MOBIDB_LITE); PTHR10270 (PANTHER); IPR009071 (PROSITE_PROFILES); cd22029 (CDD); IPR036910 (SUPERFAMILY)	P:GO:0006139; P:GO:0006351; P:GO:0006355; P:GO:0006725; P:GO:0006807; P:GO:0008152; P:GO:0009058; P:GO:0009059; P:GO:0009653; P:GO:0009889; P:GO:0009987; P:GO:0010467; P:GO:0010468; P:GO:0010556; P:GO:0016070; P:GO:0018130; P:GO:0019219; P:GO:0019222; P:GO:0019438; P:GO:0030154; P:GO:0031323; P:GO:0031326; P:GO:0032502; P:GO:0032774; P:GO:0034641; P:GO:0034645; P:GO:0034654; P:GO:0043170; P:GO:00…	P:nucleobase-containing compound metabolic process; P:DNA-templated transcription; P:regulation of DNA-templated transcription; P:cellular aromatic compound metabolic process; P:nitrogen compound metabolic process; P:metabolic process; P:biosynthetic process; P:macromolecule biosynthetic process; P:anatomical structure morphogenesis; P:regulation of biosynthetic process; P:cellular process; P:gen…
MSTRG.19448.1	uncharacterized protein LOC111052014 isoform X3	1.17154	0.000577555	Up	3449	20	3.86679e-60	76.05	2	C:GO:0016020; C:GO:0016020	C:membrane; C:membrane			mobidb-lite (MOBIDB_LITE); mobidb-lite (MOBIDB_LITE)	no GO terms	no GO terms
MSTRG.14204.2	elongator complex protein 5	1.16679	0.0463206	Up	1274	20	1.38651e-20	53.15	6	P:GO:0002098; F:GO:0000049; C:GO:0005634; C:GO:0005829; C:GO:0016020; C:GO:0033588	P:tRNA wobble uridine modification; F:tRNA binding; C:nucleus; C:cytosol; C:membrane; C:elongator holoenzyme complex			IPR027417 (G3DSA:3.40.50.GENE3D); IPR019519 (PFAM); mobidb-lite (MOBIDB_LITE); mobidb-lite (MOBIDB_LITE); IPR019519 (PANTHER)	P:GO:0002098; P:GO:0006139; P:GO:0006396; P:GO:0006399; P:GO:0006400; P:GO:0006725; P:GO:0006807; P:GO:0008033; P:GO:0008152; P:GO:0009451; P:GO:0009987; P:GO:0010467; P:GO:0016070; P:GO:0034470; P:GO:0034641; P:GO:0034660; P:GO:0043170; P:GO:0043412; P:GO:0044237; P:GO:0044238; P:GO:0046483; P:GO:0071704; P:GO:0090304; P:GO:1901360; F:GO:0000049; F:GO:0003676; F:GO:0003723; F:GO:0005488; F:GO:00…	P:tRNA wobble uridine modification; P:nucleobase-containing compound metabolic process; P:RNA processing; P:tRNA metabolic process; P:tRNA modification; P:cellular aromatic compound metabolic process; P:nitrogen compound metabolic process; P:tRNA processing; P:metabolic process; P:RNA modification; P:cellular process; P:gene expression; P:RNA metabolic process; P:ncRNA processing; P:cellular nitr…
MSTRG.19789.1	uncharacterized protein LOC112683205	1.16578	0.006312	Up	7171	20	0	60.61	4	P:GO:0005975; F:GO:0003676; F:GO:0016787; F:GO:0046872	P:carbohydrate metabolic process; F:nucleic acid binding; F:hydrolase activity; F:metal ion binding	EC:3	Hydrolases	IPR001604 (PFAM); IPR029070 (G3DSA:3.10.50.GENE3D); IPR001223 (PFAM); IPR044929 (G3DSA:3.40.570.GENE3D); G3DSA:3.20.20.80 (GENE3D); mobidb-lite (MOBIDB_LITE); mobidb-lite (MOBIDB_LITE); mobidb-lite (MOBIDB_LITE); mobidb-lite (MOBIDB_LITE); mobidb-lite (MOBIDB_LITE); mobidb-lite (MOBIDB_LITE); PTHR46073 (PANTHER); IPR003609 (PROSITE_PROFILES); IPR001223 (PROSITE_PROFILES); cd10909 (CDD); cd10909 (…	P:GO:0005975; F:GO:0003676; F:GO:0016787; F:GO:0046872	P:carbohydrate metabolic process; F:nucleic acid binding; F:hydrolase activity; F:metal ion binding
MSTRG.25881.1	uncharacterized protein LOC124357621	1.16523	0.021859	Up	2102	20	2.61864e-43	58.24	2	C:GO:0016020; C:GO:0016020	C:membrane; C:membrane			PTHR36694 (PANTHER)	no GO terms	no GO terms
MSTRG.23888.1	---NA---	1.1634	0.000233036	Up	642									no IPS match	no IPS match	no IPS match
MSTRG.24571.1	peptidoglycan-recognition protein LC isoform X2	1.16117	0.00257383	Up	1556	20	9.76537e-47	56.96	2	P:GO:0009253; F:GO:0008745	P:peptidoglycan catabolic process; F:N-acetylmuramoyl-L-alanine amidase activity			IPR036505 (G3DSA:3.40.80.GENE3D); IPR015510 (PANTHER); IPR002502 (CDD); IPR036505 (SUPERFAMILY)	P:GO:0009253; F:GO:0008745	P:peptidoglycan catabolic process; F:N-acetylmuramoyl-L-alanine amidase activity
MSTRG.10792.2	serine protease inhibitor 88Ea-like	1.16104	0.0268979	Up	2726	20	0	72.46	3	P:GO:0010466; F:GO:0004867; C:GO:0005615	P:negative regulation of peptidase activity; F:serine-type endopeptidase inhibitor activity; C:extracellular space			IPR042178 (G3DSA:3.30.497.GENE3D); IPR042185 (G3DSA:2.30.39.GENE3D); IPR023796 (PFAM); IPR000215 (PANTHER); cd19594 (CDD); IPR036186 (SUPERFAMILY)	F:GO:0004867; C:GO:0005576; C:GO:0005615; C:GO:0110165	F:serine-type endopeptidase inhibitor activity; C:extracellular region; C:extracellular space; C:cellular anatomical entity
ANN11862-RA	---NA---	1.15981	0.00937718	Up	687									mobidb-lite (MOBIDB_LITE); mobidb-lite (MOBIDB_LITE); mobidb-lite (MOBIDB_LITE); mobidb-lite (MOBIDB_LITE); mobidb-lite (MOBIDB_LITE); mobidb-lite (MOBIDB_LITE)	no GO terms	no GO terms
MSTRG.18303.3	cytochrome P450 6k1-like	1.15939	0.033501	Up	1325	20	1.22259e-96	58.62	4	F:GO:0004497; F:GO:0005506; F:GO:0016705; F:GO:0020037	F:monooxygenase activity; F:iron ion binding; F:oxidoreductase activity, acting on paired donors, with incorporation or reduction of molecular oxygen; F:heme binding			IPR036396 (G3DSA:1.10.630.GENE3D); IPR001128 (PFAM); PTHR24292 (PANTHER); IPR036396 (SUPERFAMILY)	F:GO:0004497; F:GO:0005506; F:GO:0016705; F:GO:0020037	F:monooxygenase activity; F:iron ion binding; F:oxidoreductase activity, acting on paired donors, with incorporation or reduction of molecular oxygen; F:heme binding
MSTRG.3630.1	cellular tumor antigen p53 isoform X2	1.15587	0.00304326	Up	2446	20	3.08818e-177	67.8	6	P:GO:0006357; P:GO:0006915; P:GO:2000112; F:GO:0000978; F:GO:0000981; C:GO:0005634	P:regulation of transcription by RNA polymerase II; P:apoptotic process; P:regulation of cellular macromolecule biosynthetic process; F:RNA polymerase II cis-regulatory region sequence-specific DNA binding; F:DNA-binding transcription factor activity, RNA polymerase II-specific; C:nucleus			IPR002117 (PRINTS); IPR011615 (PFAM); IPR012346 (G3DSA:2.60.40.GENE3D); IPR002117 (PANTHER); IPR011615 (CDD); IPR008967 (SUPERFAMILY)	P:GO:0006139; P:GO:0006351; P:GO:0006355; P:GO:0006357; P:GO:0006366; P:GO:0006725; P:GO:0006807; P:GO:0006915; P:GO:0008152; P:GO:0009058; P:GO:0009059; P:GO:0009889; P:GO:0009987; P:GO:0010467; P:GO:0010468; P:GO:0010556; P:GO:0016070; P:GO:0018130; P:GO:0019219; P:GO:0019222; P:GO:0019438; P:GO:0031323; P:GO:0031326; P:GO:0032774; P:GO:0034641; P:GO:0034645; P:GO:0034654; P:GO:0043170; P:GO:00…	P:nucleobase-containing compound metabolic process; P:DNA-templated transcription; P:regulation of DNA-templated transcription; P:regulation of transcription by RNA polymerase II; P:transcription by RNA polymerase II; P:cellular aromatic compound metabolic process; P:nitrogen compound metabolic process; P:apoptotic process; P:metabolic process; P:biosynthetic process; P:macromolecule biosynthetic…
MSTRG.7785.2	serine/threonine-protein kinase tousled-like 2 isoform X3	1.14627	0.000997029	Up	6291	20	0	85.39	10	P:GO:0007059; P:GO:0018105; P:GO:0035556; P:GO:0044260; P:GO:0051276; P:GO:1902275; F:GO:0004674; F:GO:0005524; C:GO:0005634; C:GO:0016020	P:chromosome segregation; P:peptidyl-serine phosphorylation; P:intracellular signal transduction; P:cellular macromolecule metabolic process; P:chromosome organization; P:regulation of chromatin organization; F:protein serine/threonine kinase activity; F:ATP binding; C:nucleus; C:membrane	EC:2.7.1	Transferring phosphorus-containing groups	G3DSA:1.10.510.10 (GENE3D); IPR000719 (PFAM); mobidb-lite (MOBIDB_LITE); mobidb-lite (MOBIDB_LITE); mobidb-lite (MOBIDB_LITE); mobidb-lite (MOBIDB_LITE); mobidb-lite (MOBIDB_LITE); mobidb-lite (MOBIDB_LITE); mobidb-lite (MOBIDB_LITE); mobidb-lite (MOBIDB_LITE); PTHR22974 (PANTHER); IPR000719 (PROSITE_PROFILES); cd13990 (CDD); IPR011009 (SUPERFAMILY)	P:GO:0006325; P:GO:0006325; P:GO:0006468; P:GO:0006793; P:GO:0006796; P:GO:0006807; P:GO:0006996; P:GO:0007059; P:GO:0007154; P:GO:0007165; P:GO:0008152; P:GO:0009987; P:GO:0016043; P:GO:0016310; P:GO:0018105; P:GO:0018193; P:GO:0018209; P:GO:0019538; P:GO:0019538; P:GO:0023052; P:GO:0035556; P:GO:0036211; P:GO:0036211; P:GO:0043170; P:GO:0043412; P:GO:0044237; P:GO:0044238; P:GO:0044260; P:GO:00…	P:chromatin organization; P:chromatin organization; P:protein phosphorylation; P:phosphorus metabolic process; P:phosphate-containing compound metabolic process; P:nitrogen compound metabolic process; P:organelle organization; P:chromosome segregation; P:cell communication; P:signal transduction; P:metabolic process; P:cellular process; P:cellular component organization; P:phosphorylation; P:pept…
MSTRG.22135.1	heterogeneous nuclear ribonucleoprotein K	1.14356	0.0289292	Up	1381	20	5.83752e-81	86.68	8	P:GO:0006357; P:GO:0048024; P:GO:2000112; F:GO:0003729; C:GO:0005634; C:GO:0005737; C:GO:0016020; C:GO:1990904	P:regulation of transcription by RNA polymerase II; P:regulation of mRNA splicing, via spliceosome; P:regulation of cellular macromolecule biosynthetic process; F:mRNA binding; C:nucleus; C:cytoplasm; C:membrane; C:ribonucleoprotein complex			IPR004088 (PFAM); G3DSA:3.30.310.210 (GENE3D); mobidb-lite (MOBIDB_LITE); mobidb-lite (MOBIDB_LITE); PTHR10288 (PANTHER); PS50084 (PROSITE_PROFILES); cd22433 (CDD); IPR036612 (SUPERFAMILY)	P:GO:0000375; P:GO:0000377; P:GO:0000398; P:GO:0006139; P:GO:0006351; P:GO:0006355; P:GO:0006357; P:GO:0006366; P:GO:0006396; P:GO:0006397; P:GO:0006725; P:GO:0006807; P:GO:0008152; P:GO:0008380; P:GO:0009058; P:GO:0009059; P:GO:0009889; P:GO:0009987; P:GO:0010467; P:GO:0010468; P:GO:0010556; P:GO:0016070; P:GO:0016071; P:GO:0018130; P:GO:0019219; P:GO:0019222; P:GO:0019438; P:GO:0031323; P:GO:00…	P:RNA splicing, via transesterification reactions; P:RNA splicing, via transesterification reactions with bulged adenosine as nucleophile; P:mRNA splicing, via spliceosome; P:nucleobase-containing compound metabolic process; P:DNA-templated transcription; P:regulation of DNA-templated transcription; P:regulation of transcription by RNA polymerase II; P:transcription by RNA polymerase II; P:RNA pr…
MSTRG.14762.2	proton-coupled amino acid transporter-like protein pathetic	1.14296	0.00680937	Up	2333	20	3.28589e-101	73.34	3	P:GO:0003333; F:GO:0015171; C:GO:0005774	P:amino acid transmembrane transport; F:amino acid transmembrane transporter activity; C:vacuolar membrane			IPR013057 (PFAM); PTHR22950 (PANTHER)	P:GO:0003333; P:GO:0006810; P:GO:0006865; P:GO:0009987; P:GO:0015849; P:GO:0051179; P:GO:0051234; P:GO:0055085; P:GO:0071702; P:GO:0071705; P:GO:1903825; P:GO:1905039; F:GO:0005215; F:GO:0005342; F:GO:0015171; F:GO:0022857; F:GO:0046943; C:GO:0005622; C:GO:0005737; C:GO:0005773; C:GO:0005774; C:GO:0016020; C:GO:0031090; C:GO:0043226; C:GO:0043227; C:GO:0043229; C:GO:0043231; C:GO:0098588; C:GO:01…	P:amino acid transmembrane transport; P:transport; P:amino acid transport; P:cellular process; P:organic acid transport; P:localization; P:establishment of localization; P:transmembrane transport; P:organic substance transport; P:nitrogen compound transport; P:organic acid transmembrane transport; P:carboxylic acid transmembrane transport; F:transporter activity; F:organic acid transmembrane tran…
MSTRG.23838.1	pro-resilin isoform X2	1.14089	3.59396e-05	Up	1388	20	2.1337e-41	83.67	3	F:GO:0042302; C:GO:0005615; C:GO:0031012	F:structural constituent of cuticle; C:extracellular space; C:extracellular matrix			IPR000618 (PFAM); mobidb-lite (MOBIDB_LITE); mobidb-lite (MOBIDB_LITE); mobidb-lite (MOBIDB_LITE); mobidb-lite (MOBIDB_LITE); PTHR12236 (PANTHER); IPR000618 (PROSITE_PROFILES)	C:GO:0005576; C:GO:0005615; C:GO:0030312; C:GO:0031012; C:GO:0071944; C:GO:0110165	C:extracellular region; C:extracellular space; C:external encapsulating structure; C:extracellular matrix; C:cell periphery; C:cellular anatomical entity
MSTRG.3960.4	lysosomal acid phosphatase-like isoform X2	1.13451	0.0294765	Up	2215	20	1.51385e-109	61.49	2	P:GO:0016311; F:GO:0016791	P:dephosphorylation; F:phosphatase activity			IPR029033 (G3DSA:3.40.50.GENE3D); IPR000560 (PFAM); PTHR11567 (PANTHER); IPR000560 (CDD); IPR029033 (SUPERFAMILY)	P:GO:0006793; P:GO:0006796; P:GO:0008152; P:GO:0009987; P:GO:0016311; P:GO:0044237; F:GO:0003824; F:GO:0016787; F:GO:0016788; F:GO:0016791; F:GO:0042578	P:phosphorus metabolic process; P:phosphate-containing compound metabolic process; P:metabolic process; P:cellular process; P:dephosphorylation; P:cellular metabolic process; F:catalytic activity; F:hydrolase activity; F:hydrolase activity, acting on ester bonds; F:phosphatase activity; F:phosphoric ester hydrolase activity
MSTRG.24895.1	PR domain zinc finger protein 10 isoform X1	1.13174	0.0491746	Up	1977	20	0	62.56	9	P:GO:0006357; P:GO:0045165; P:GO:2000112; F:GO:0000978; F:GO:0003700; F:GO:0042826; C:GO:0005634; C:GO:0005737; C:GO:0016020	P:regulation of transcription by RNA polymerase II; P:cell fate commitment; P:regulation of cellular macromolecule biosynthetic process; F:RNA polymerase II cis-regulatory region sequence-specific DNA binding; F:DNA-binding transcription factor activity; F:histone deacetylase binding; C:nucleus; C:cytoplasm; C:membrane			IPR046341 (G3DSA:2.170.270.GENE3D); mobidb-lite (MOBIDB_LITE); mobidb-lite (MOBIDB_LITE); mobidb-lite (MOBIDB_LITE); mobidb-lite (MOBIDB_LITE); PTHR16515 (PANTHER); IPR001214 (PROSITE_PROFILES); IPR013087 (PROSITE_PROFILES); IPR046341 (SUPERFAMILY)	P:GO:0006139; P:GO:0006351; P:GO:0006355; P:GO:0006357; P:GO:0006366; P:GO:0006725; P:GO:0006807; P:GO:0008152; P:GO:0009058; P:GO:0009059; P:GO:0009889; P:GO:0009987; P:GO:0010467; P:GO:0010468; P:GO:0010556; P:GO:0016070; P:GO:0018130; P:GO:0019219; P:GO:0019222; P:GO:0019438; P:GO:0030154; P:GO:0031323; P:GO:0031326; P:GO:0032502; P:GO:0032774; P:GO:0034641; P:GO:0034645; P:GO:0034654; P:GO:00…	P:nucleobase-containing compound metabolic process; P:DNA-templated transcription; P:regulation of DNA-templated transcription; P:regulation of transcription by RNA polymerase II; P:transcription by RNA polymerase II; P:cellular aromatic compound metabolic process; P:nitrogen compound metabolic process; P:metabolic process; P:biosynthetic process; P:macromolecule biosynthetic process; P:regulatio…
MSTRG.26159.1	protein 5NUC-like	1.13161	3.9497e-07	Up	2488	20	0	64.8	4	P:GO:0009154; P:GO:0046033; F:GO:0008253; C:GO:0005886	P:purine ribonucleotide catabolic process; P:AMP metabolic process; F:5'-nucleotidase activity; C:plasma membrane	EC:3	Hydrolases	IPR006179 (PRINTS); IPR004843 (PFAM); IPR008334 (PFAM); IPR029052 (G3DSA:3.60.21.GENE3D); IPR036907 (G3DSA:3.90.780.GENE3D); IPR006179 (PANTHER); cd07409 (CDD); IPR029052 (SUPERFAMILY); IPR036907 (SUPERFAMILY)	P:GO:0006139; P:GO:0006163; P:GO:0006725; P:GO:0006753; P:GO:0006793; P:GO:0006796; P:GO:0006807; P:GO:0008152; P:GO:0009056; P:GO:0009117; P:GO:0009123; P:GO:0009126; P:GO:0009150; P:GO:0009154; P:GO:0009161; P:GO:0009166; P:GO:0009167; P:GO:0009259; P:GO:0009987; P:GO:0019439; P:GO:0019637; P:GO:0019693; P:GO:0034641; P:GO:0034655; P:GO:0044237; P:GO:0044238; P:GO:0044248; P:GO:0044270; P:GO:00…	P:nucleobase-containing compound metabolic process; P:purine nucleotide metabolic process; P:cellular aromatic compound metabolic process; P:nucleoside phosphate metabolic process; P:phosphorus metabolic process; P:phosphate-containing compound metabolic process; P:nitrogen compound metabolic process; P:metabolic process; P:catabolic process; P:nucleotide metabolic process; P:nucleoside monophosp…
MSTRG.15771.1	---NA---	1.12911	0.0230048	Up	675				1	F:GO:0005509	F:calcium ion binding			IPR002048 (PFAM); G3DSA:1.10.238.10 (GENE3D); IPR002048 (PROSITE_PROFILES); IPR011992 (SUPERFAMILY)	F:GO:0005509	F:calcium ion binding
MSTRG.1412.6	RNA-binding protein squid isoform X5	1.12765	6.07072e-09	Up	1510	20	2.50076e-121	88.23	5	P:GO:0010468; F:GO:0003723; C:GO:0005654; C:GO:0016020; C:GO:1990904	P:regulation of gene expression; F:RNA binding; C:nucleoplasm; C:membrane; C:ribonucleoprotein complex			IPR012677 (G3DSA:3.30.70.GENE3D); IPR012677 (G3DSA:3.30.70.GENE3D); IPR000504 (PFAM); mobidb-lite (MOBIDB_LITE); mobidb-lite (MOBIDB_LITE); mobidb-lite (MOBIDB_LITE); PTHR48033 (PANTHER); IPR000504 (PROSITE_PROFILES); IPR000504 (PROSITE_PROFILES); cd12325 (CDD); cd12329 (CDD); IPR035979 (SUPERFAMILY); IPR035979 (SUPERFAMILY)	P:GO:0008152; P:GO:0010467; P:GO:0010468; P:GO:0019222; P:GO:0043170; P:GO:0050789; P:GO:0060255; P:GO:0065007; P:GO:0071704; F:GO:0003676; F:GO:0003723; F:GO:0005488; F:GO:0097159; F:GO:1901363; C:GO:0005622; C:GO:0005634; C:GO:0005654; C:GO:0016020; C:GO:0031974; C:GO:0031981; C:GO:0043226; C:GO:0043227; C:GO:0043229; C:GO:0043231; C:GO:0043233; C:GO:0070013; C:GO:0110165	P:metabolic process; P:gene expression; P:regulation of gene expression; P:regulation of metabolic process; P:macromolecule metabolic process; P:regulation of biological process; P:regulation of macromolecule metabolic process; P:biological regulation; P:organic substance metabolic process; F:nucleic acid binding; F:RNA binding; F:binding; F:organic cyclic compound binding; F:heterocyclic compoun…
MSTRG.19341.1	---NA---	1.12508	0.0358363	Up	600									no IPS match	no IPS match	no IPS match
MSTRG.16430.3	protein singed	1.12379	0.00712228	Up	3566	20	0	88.96	9	P:GO:0007163; P:GO:0016477; P:GO:0040011; P:GO:0051017; P:GO:0051674; F:GO:0030674; F:GO:0051015; C:GO:0005737; C:GO:0015629	P:establishment or maintenance of cell polarity; P:cell migration; P:locomotion; P:actin filament bundle assembly; P:localization of cell; F:protein-macromolecule adaptor activity; F:actin filament binding; C:cytoplasm; C:actin cytoskeleton			IPR022768 (PFAM); G3DSA:2.80.10.50 (GENE3D); G3DSA:2.80.10.50 (GENE3D); G3DSA:2.80.10.50 (GENE3D); G3DSA:2.80.10.50 (GENE3D); IPR010431 (PANTHER); IPR022768 (CDD); IPR022768 (CDD); IPR022768 (CDD); IPR008999 (SUPERFAMILY); IPR008999 (SUPERFAMILY); IPR008999 (SUPERFAMILY); IPR008999 (SUPERFAMILY)	P:GO:0006928; P:GO:0006996; P:GO:0007010; P:GO:0007015; P:GO:0007163; P:GO:0009987; P:GO:0016043; P:GO:0016477; P:GO:0022607; P:GO:0030029; P:GO:0030036; P:GO:0040011; P:GO:0044085; P:GO:0048870; P:GO:0051017; P:GO:0051179; P:GO:0051674; P:GO:0061572; P:GO:0071840; P:GO:0097435; F:GO:0003779; F:GO:0005488; F:GO:0005515; F:GO:0008092; F:GO:0030674; F:GO:0044877; F:GO:0051015; C:GO:0005622; C:GO:00…	P:obsolete movement of cell or subcellular component; P:organelle organization; P:cytoskeleton organization; P:actin filament organization; P:establishment or maintenance of cell polarity; P:cellular process; P:cellular component organization; P:cell migration; P:cellular component assembly; P:actin filament-based process; P:actin cytoskeleton organization; P:locomotion; P:cellular component biog…
MSTRG.4401.1	hypothetical protein J6590_104642	1.12338	0.00684129	Up	690	4	1.6894e-55	73.19						no IPS match	no IPS match	no IPS match
MSTRG.22734.3	monocarboxylate transporter 12	1.12277	0.0421025	Up	4502	20	0	72.13	4	P:GO:0006820; P:GO:0015718; P:GO:0055085; F:GO:0008028	P:monoatomic anion transport; P:monocarboxylic acid transport; P:transmembrane transport; F:monocarboxylic acid transmembrane transporter activity			IPR036259 (G3DSA:1.20.1250.GENE3D); IPR011701 (PFAM); IPR036259 (G3DSA:1.20.1250.GENE3D); PTHR11360 (PANTHER); IPR020846 (PROSITE_PROFILES); cd17352 (CDD); IPR036259 (SUPERFAMILY)	P:GO:0006810; P:GO:0006811; P:GO:0006820; P:GO:0015711; P:GO:0015718; P:GO:0046942; P:GO:0051179; P:GO:0051234; P:GO:0055085; P:GO:0071702; F:GO:0005215; F:GO:0005342; F:GO:0008028; F:GO:0022857; F:GO:0046943	P:transport; P:monoatomic ion transport; P:monoatomic anion transport; P:organic anion transport; P:monocarboxylic acid transport; P:carboxylic acid transport; P:localization; P:establishment of localization; P:transmembrane transport; P:organic substance transport; F:transporter activity; F:organic acid transmembrane transporter activity; F:monocarboxylic acid transmembrane transporter activity;…
MSTRG.22658.1	conserved hypothetical protein	1.11956	0.00139724	Up	1580	20	1.05627e-15	64.99						no IPS match	no IPS match	no IPS match
MSTRG.6720.2	activating transcription factor of chaperone isoform X1	1.11927	0.00232369	Up	1696	20	1.9002e-108	56.24	6	P:GO:0006357; P:GO:2000112; F:GO:0000977; F:GO:0001228; C:GO:0005634; C:GO:0016020	P:regulation of transcription by RNA polymerase II; P:regulation of cellular macromolecule biosynthetic process; F:RNA polymerase II transcription regulatory region sequence-specific DNA binding; F:DNA-binding transcription activator activity, RNA polymerase II-specific; C:nucleus; C:membrane			G3DSA:1.20.5.170 (GENE3D); IPR004827 (PFAM); mobidb-lite (MOBIDB_LITE); mobidb-lite (MOBIDB_LITE); mobidb-lite (MOBIDB_LITE); mobidb-lite (MOBIDB_LITE); PTHR13044 (PANTHER); IPR004827 (PROSITE_PROFILES); cd14692 (CDD); IPR046347 (SUPERFAMILY)	P:GO:0006139; P:GO:0006351; P:GO:0006355; P:GO:0006357; P:GO:0006366; P:GO:0006725; P:GO:0006807; P:GO:0008152; P:GO:0009058; P:GO:0009059; P:GO:0009889; P:GO:0009987; P:GO:0010467; P:GO:0010468; P:GO:0010556; P:GO:0016070; P:GO:0018130; P:GO:0019219; P:GO:0019222; P:GO:0019438; P:GO:0031323; P:GO:0031326; P:GO:0032774; P:GO:0034641; P:GO:0034645; P:GO:0034654; P:GO:0043170; P:GO:0044237; P:GO:00…	P:nucleobase-containing compound metabolic process; P:DNA-templated transcription; P:regulation of DNA-templated transcription; P:regulation of transcription by RNA polymerase II; P:transcription by RNA polymerase II; P:cellular aromatic compound metabolic process; P:nitrogen compound metabolic process; P:metabolic process; P:biosynthetic process; P:macromolecule biosynthetic process; P:regulatio…
MSTRG.24992.1	endocuticle structural glycoprotein SgAbd-2-like	1.11553	0.012756	Up	849	20	3.47945e-70	77.87	3	F:GO:0042302; C:GO:0016020; C:GO:0031012	F:structural constituent of cuticle; C:membrane; C:extracellular matrix			IPR000618 (PRINTS); IPR000618 (PFAM); PTHR10380 (PANTHER); IPR000618 (PROSITE_PROFILES)	F:GO:0005198; C:GO:0030312; C:GO:0031012; C:GO:0071944; C:GO:0110165	F:structural molecule activity; C:external encapsulating structure; C:extracellular matrix; C:cell periphery; C:cellular anatomical entity
MSTRG.13341.1	facilitated trehalose transporter Tret1-like	1.11469	0.036347	Up	1690	20	4.62472e-173	63.99	3	P:GO:0055085; F:GO:0022857; C:GO:0016020	P:transmembrane transport; F:transmembrane transporter activity; C:membrane			IPR003663 (PRINTS); IPR036259 (G3DSA:1.20.1250.GENE3D); IPR005828 (PFAM); PTHR48021 (PANTHER); IPR020846 (PROSITE_PROFILES); IPR036259 (SUPERFAMILY)	P:GO:0055085; F:GO:0022857; C:GO:0016020	P:transmembrane transport; F:transmembrane transporter activity; C:membrane
MSTRG.24234.3	uncharacterized protein LOC124357377 isoform X2	1.11077	0.00175434	Up	2034	5	3.73047e-52	71.27						no IPS match	no IPS match	no IPS match
MSTRG.26481.1	secreted Serpin protein	1.10558	0.0136082	Up	3443	20	0	59.71	2	F:GO:0004867; C:GO:0005615	F:serine-type endopeptidase inhibitor activity; C:extracellular space			IPR042185 (G3DSA:2.30.39.GENE3D); IPR023796 (PFAM); IPR042178 (G3DSA:3.30.497.GENE3D); IPR042185 (G3DSA:2.30.39.GENE3D); IPR042178 (G3DSA:3.30.497.GENE3D); mobidb-lite (MOBIDB_LITE); mobidb-lite (MOBIDB_LITE); mobidb-lite (MOBIDB_LITE); mobidb-lite (MOBIDB_LITE); mobidb-lite (MOBIDB_LITE); IPR000215 (PANTHER); IPR036186 (SUPERFAMILY); IPR036186 (SUPERFAMILY)	F:GO:0004867; C:GO:0005576; C:GO:0005615; C:GO:0110165	F:serine-type endopeptidase inhibitor activity; C:extracellular region; C:extracellular space; C:cellular anatomical entity
MSTRG.5631.2	trypsin theta-like	1.10466	3.50897e-17	Up	714	20	2.42142e-55	60	2	P:GO:0006508; F:GO:0004252	P:proteolysis; F:serine-type endopeptidase activity			IPR001254 (PFAM); IPR043504 (G3DSA:2.40.10.GENE3D); PTHR24276 (PANTHER); IPR001254 (PROSITE_PROFILES); IPR009003 (SUPERFAMILY)	P:GO:0006508; F:GO:0003824; F:GO:0004175; F:GO:0004252; F:GO:0008233; F:GO:0008236; F:GO:0016787; F:GO:0017171; F:GO:0140096	P:proteolysis; F:catalytic activity; F:endopeptidase activity; F:serine-type endopeptidase activity; F:peptidase activity; F:serine-type peptidase activity; F:hydrolase activity; F:serine hydrolase activity; F:catalytic activity, acting on a protein
MSTRG.25099.2	TSC22 domain family protein 1-like isoform X2	1.1043	0.0101735	Up	1455	20	2.65107e-51	79.03						mobidb-lite (MOBIDB_LITE); mobidb-lite (MOBIDB_LITE); mobidb-lite (MOBIDB_LITE); mobidb-lite (MOBIDB_LITE); mobidb-lite (MOBIDB_LITE); PTHR41142 (PANTHER)	no GO terms	no GO terms
MSTRG.14792.1	---NA---	1.10231	0.00880472	Up	592									no IPS match	no IPS match	no IPS match
MSTRG.22770.1	inactive peptidyl-prolyl cis-trans isomerase FKBP6	1.10183	0.0401343	Up	3113	20	1.78998e-95	55.19	2	F:GO:0003755; F:GO:0005515	F:peptidyl-prolyl cis-trans isomerase activity; F:protein binding			IPR001179 (PFAM); IPR046357 (G3DSA:3.10.50.GENE3D); IPR011990 (G3DSA:1.25.40.GENE3D); PTHR46674 (PANTHER); IPR001179 (PROSITE_PROFILES); IPR011990 (SUPERFAMILY); SSF54534 (SUPERFAMILY)	F:GO:0003755; F:GO:0005515	F:peptidyl-prolyl cis-trans isomerase activity; F:protein binding
MSTRG.14029.2	Protein lava lamp	1.10029	0.0102369	Up	9165	20	0	63.84	3	P:GO:0005975; P:GO:0005977; F:GO:0005516	P:carbohydrate metabolic process; P:glycogen metabolic process; F:calmodulin binding			G3DSA:1.10.287.2610 (GENE3D); mobidb-lite (MOBIDB_LITE); mobidb-lite (MOBIDB_LITE); mobidb-lite (MOBIDB_LITE); mobidb-lite (MOBIDB_LITE); PTHR23159 (PANTHER); SSF57997 (SUPERFAMILY)	no GO terms	no GO terms
MSTRG.26422.1	---NA---	1.09911	0.00788447	Up	1956									no IPS match	no IPS match	no IPS match
MSTRG.16358.3	DNA ligase 1-like isoform X1	1.09751	0.0102181	Up	3853	8	3.97069e-83	71.69						mobidb-lite (MOBIDB_LITE); mobidb-lite (MOBIDB_LITE); mobidb-lite (MOBIDB_LITE); mobidb-lite (MOBIDB_LITE); mobidb-lite (MOBIDB_LITE); mobidb-lite (MOBIDB_LITE)	no GO terms	no GO terms
MSTRG.18595.1	---NA---	1.09747	0.000311262	Up	1092									mobidb-lite (MOBIDB_LITE); mobidb-lite (MOBIDB_LITE)	no GO terms	no GO terms
MSTRG.22245.1	putative glucosylceramidase 4	1.09481	0.000993948	Up	1871	20	1.98734e-177	63.45	6	P:GO:0006664; P:GO:0006672; P:GO:0030149; P:GO:0034641; P:GO:1901136; F:GO:0004348	P:glycolipid metabolic process; P:ceramide metabolic process; P:sphingolipid catabolic process; P:cellular nitrogen compound metabolic process; P:carbohydrate derivative catabolic process; F:glucosylceramidase activity			IPR001139 (PRINTS); IPR033453 (PFAM); G3DSA:3.20.20.80 (GENE3D); IPR001139 (PANTHER); IPR017853 (SUPERFAMILY)	P:GO:0006629; P:GO:0006643; P:GO:0006664; P:GO:0006665; P:GO:0006672; P:GO:0006807; P:GO:0008152; P:GO:0009056; P:GO:0009987; P:GO:0016042; P:GO:0030149; P:GO:0034641; P:GO:0043603; P:GO:0044237; P:GO:0044238; P:GO:0044242; P:GO:0044248; P:GO:0044255; P:GO:0071704; P:GO:1901135; P:GO:1901136; P:GO:1901564; P:GO:1901565; P:GO:1901575; P:GO:1903509; F:GO:0003824; F:GO:0004348; F:GO:0004553; F:GO:00…	P:lipid metabolic process; P:membrane lipid metabolic process; P:glycolipid metabolic process; P:sphingolipid metabolic process; P:ceramide metabolic process; P:nitrogen compound metabolic process; P:metabolic process; P:catabolic process; P:cellular process; P:lipid catabolic process; P:sphingolipid catabolic process; P:cellular nitrogen compound metabolic process; P:amide metabolic process; P:c…
MSTRG.728.3	ubiquitin protein ligase binding	1.09447	0.0385958	Up	1738	20	3.3855e-53	54.7	4	P:GO:0022008; F:GO:0005515; C:GO:0000932; C:GO:0005829	P:neurogenesis; F:protein binding; C:P-body; C:cytosol			IPR000210 (PFAM); IPR011705 (PFAM); IPR011333 (G3DSA:3.30.710.GENE3D); G3DSA:1.25.40.420 (GENE3D); PTHR45774 (PANTHER); IPR000210 (PROSITE_PROFILES); cd18186 (CDD); IPR011333 (SUPERFAMILY)	P:GO:0007275; P:GO:0007399; P:GO:0009987; P:GO:0022008; P:GO:0030154; P:GO:0032501; P:GO:0032502; P:GO:0048731; P:GO:0048856; P:GO:0048869; F:GO:0005515; C:GO:0000932; C:GO:0005622; C:GO:0005737; C:GO:0005829; C:GO:0035770; C:GO:0036464; C:GO:0043226; C:GO:0043228; C:GO:0043229; C:GO:0043232; C:GO:0099080; C:GO:0110165	P:multicellular organism development; P:nervous system development; P:cellular process; P:neurogenesis; P:cell differentiation; P:multicellular organismal process; P:developmental process; P:system development; P:anatomical structure development; P:cellular developmental process; F:protein binding; C:P-body; C:intracellular anatomical structure; C:cytoplasm; C:cytosol; C:ribonucleoprotein granule…
MSTRG.16842.1	---NA---	1.08305	0.0090081	Up	3572									no IPS match	no IPS match	no IPS match
MSTRG.21960.1	kynurenine formamidase-like	1.08082	0.000177846	Up	1497	20	2.27156e-126	62.42	2	P:GO:0019441; F:GO:0004061	P:tryptophan catabolic process to kynurenine; F:arylformamidase activity			IPR037175 (G3DSA:3.50.30.GENE3D); IPR007325 (PFAM); IPR007325 (PANTHER); IPR037175 (SUPERFAMILY)	P:GO:0006082; P:GO:0006520; P:GO:0006576; P:GO:0006725; P:GO:0006807; P:GO:0008152; P:GO:0009056; P:GO:0009072; P:GO:0009074; P:GO:0009308; P:GO:0009308; P:GO:0009987; P:GO:0016054; P:GO:0019439; P:GO:0019441; P:GO:0019752; P:GO:0034641; P:GO:0042180; P:GO:0043436; P:GO:0044237; P:GO:0044238; P:GO:0044248; P:GO:0044270; P:GO:0044281; P:GO:0044282; P:GO:0046395; P:GO:0046483; P:GO:0046700; P:GO:00…	P:organic acid metabolic process; P:amino acid metabolic process; P:biogenic amine metabolic process; P:cellular aromatic compound metabolic process; P:nitrogen compound metabolic process; P:metabolic process; P:catabolic process; P:aromatic amino acid metabolic process; P:aromatic amino acid family catabolic process; P:amine metabolic process; P:amine metabolic process; P:cellular process; P:org…
MSTRG.16182.2	globin	1.08052	0.0179578	Up	1884	20	8.18935e-53	58.66	2	F:GO:0019825; F:GO:0020037	F:oxygen binding; F:heme binding			IPR012292 (G3DSA:1.10.490.GENE3D); IPR000971 (PFAM); PTHR47217 (PANTHER); IPR000971 (PROSITE_PROFILES); IPR044399 (CDD); IPR009050 (SUPERFAMILY)	F:GO:0019825; F:GO:0020037	F:oxygen binding; F:heme binding
MSTRG.17192.1	laccase-1-like isoform X2	1.08028	0.0354234	Up	2019	20	0	62.18	6	P:GO:0006826; P:GO:0055072; P:GO:0065008; F:GO:0005507; F:GO:0016491; C:GO:0005886	P:iron ion transport; P:iron ion homeostasis; P:regulation of biological quality; F:copper ion binding; F:oxidoreductase activity; C:plasma membrane			IPR011706 (PFAM); IPR008972 (G3DSA:2.60.40.GENE3D); IPR001117 (PFAM); IPR011707 (PFAM); IPR008972 (G3DSA:2.60.40.GENE3D); IPR008972 (G3DSA:2.60.40.GENE3D); IPR045087 (PANTHER); cd13884 (CDD); cd13858 (CDD); cd13905 (CDD); IPR008972 (SUPERFAMILY); IPR008972 (SUPERFAMILY); IPR008972 (SUPERFAMILY)	P:GO:0000041; P:GO:0006810; P:GO:0006811; P:GO:0006812; P:GO:0006826; P:GO:0030001; P:GO:0042592; P:GO:0048878; P:GO:0050801; P:GO:0051179; P:GO:0051234; P:GO:0055065; P:GO:0055072; P:GO:0055076; P:GO:0055080; P:GO:0065007; P:GO:0065008; P:GO:0098771; F:GO:0003824; F:GO:0005507; F:GO:0016491; C:GO:0005886; C:GO:0016020; C:GO:0071944; C:GO:0110165	P:transition metal ion transport; P:transport; P:monoatomic ion transport; P:monoatomic cation transport; P:iron ion transport; P:metal ion transport; P:homeostatic process; P:chemical homeostasis; P:monoatomic ion homeostasis; P:localization; P:establishment of localization; P:obsolete metal ion homeostasis; P:iron ion homeostasis; P:obsolete transition metal ion homeostasis; P:monoatomic cation…
MSTRG.21085.1	eukaryotic translation initiation factor 4E transporter isoform X2	1.07807	2.0035e-05	Up	4585	20	0	54.46	6	P:GO:0006414; P:GO:0017148; F:GO:0003729; C:GO:0005634; C:GO:0005737; C:GO:0016020	P:translational elongation; P:negative regulation of translation; F:mRNA binding; C:nucleus; C:cytoplasm; C:membrane			IPR018862 (PFAM); mobidb-lite (MOBIDB_LITE); mobidb-lite (MOBIDB_LITE); mobidb-lite (MOBIDB_LITE); mobidb-lite (MOBIDB_LITE); mobidb-lite (MOBIDB_LITE); mobidb-lite (MOBIDB_LITE); mobidb-lite (MOBIDB_LITE); mobidb-lite (MOBIDB_LITE); mobidb-lite (MOBIDB_LITE); mobidb-lite (MOBIDB_LITE); mobidb-lite (MOBIDB_LITE); mobidb-lite (MOBIDB_LITE); mobidb-lite (MOBIDB_LITE); mobidb-lite (MOBIDB_LITE); mob…	P:GO:0006412; P:GO:0006414; P:GO:0006417; P:GO:0006518; P:GO:0006807; P:GO:0008152; P:GO:0009058; P:GO:0009059; P:GO:0009889; P:GO:0009890; P:GO:0009892; P:GO:0009987; P:GO:0010467; P:GO:0010468; P:GO:0010556; P:GO:0010558; P:GO:0010605; P:GO:0010608; P:GO:0010629; P:GO:0017148; P:GO:0019222; P:GO:0019538; P:GO:0019538; P:GO:0031323; P:GO:0031324; P:GO:0031326; P:GO:0031327; P:GO:0034248; P:GO:00…	P:translation; P:translational elongation; P:regulation of translation; P:peptide metabolic process; P:nitrogen compound metabolic process; P:metabolic process; P:biosynthetic process; P:macromolecule biosynthetic process; P:regulation of biosynthetic process; P:negative regulation of biosynthetic process; P:negative regulation of metabolic process; P:cellular process; P:gene expression; P:regula…
MSTRG.3630.3	cellular tumor antigen p53 isoform X2	1.07782	0.00562078	Up	2393	20	1.04056e-175	66.17	6	P:GO:0006357; P:GO:0006915; P:GO:2000112; F:GO:0000978; F:GO:0000981; C:GO:0005634	P:regulation of transcription by RNA polymerase II; P:apoptotic process; P:regulation of cellular macromolecule biosynthetic process; F:RNA polymerase II cis-regulatory region sequence-specific DNA binding; F:DNA-binding transcription factor activity, RNA polymerase II-specific; C:nucleus			IPR002117 (PRINTS); IPR012346 (G3DSA:2.60.40.GENE3D); IPR011615 (PFAM); IPR002117 (PANTHER); IPR011615 (CDD); IPR008967 (SUPERFAMILY)	P:GO:0006139; P:GO:0006351; P:GO:0006355; P:GO:0006357; P:GO:0006366; P:GO:0006725; P:GO:0006807; P:GO:0006915; P:GO:0008152; P:GO:0009058; P:GO:0009059; P:GO:0009889; P:GO:0009987; P:GO:0010467; P:GO:0010468; P:GO:0010556; P:GO:0016070; P:GO:0018130; P:GO:0019219; P:GO:0019222; P:GO:0019438; P:GO:0031323; P:GO:0031326; P:GO:0032774; P:GO:0034641; P:GO:0034645; P:GO:0034654; P:GO:0043170; P:GO:00…	P:nucleobase-containing compound metabolic process; P:DNA-templated transcription; P:regulation of DNA-templated transcription; P:regulation of transcription by RNA polymerase II; P:transcription by RNA polymerase II; P:cellular aromatic compound metabolic process; P:nitrogen compound metabolic process; P:apoptotic process; P:metabolic process; P:biosynthetic process; P:macromolecule biosynthetic…
MSTRG.552.1	electron transfer flavoprotein subunit beta	1.07761	0.0208023	Up	1240	20	1.12554e-153	95.51	4	P:GO:0022900; F:GO:0009055; C:GO:0005759; C:GO:0005829	P:electron transport chain; F:electron transfer activity; C:mitochondrial matrix; C:cytosol	EC:1	Oxidoreductases	IPR014730 (PFAM); IPR014729 (G3DSA:3.40.50.GENE3D); IPR012255 (PANTHER); IPR033948 (CDD); SSF52402 (SUPERFAMILY)	F:GO:0003824; F:GO:0009055; F:GO:0016491; C:GO:0005622; C:GO:0005737; C:GO:0005829; C:GO:0110165	F:catalytic activity; F:electron transfer activity; F:oxidoreductase activity; C:intracellular anatomical structure; C:cytoplasm; C:cytosol; C:cellular anatomical entity
MSTRG.9766.1	---NA---	1.07634	0.000228139	Up	819									no IPS match	no IPS match	no IPS match
MSTRG.23348.1	---NA---	1.07405	0.00274173	Up	273									no IPS match	no IPS match	no IPS match
MSTRG.17956.3	---NA---	1.07266	0.0434639	Up	2096									no IPS match	no IPS match	no IPS match
MSTRG.17495.1	hypothetical protein J6590_017938	1.07228	0.0394168	Up	3506	20	7.69843e-147	55.37						mobidb-lite (MOBIDB_LITE); mobidb-lite (MOBIDB_LITE)	no GO terms	no GO terms
MSTRG.11649.1	solute carrier family 52, riboflavin transporter, member 3-A-like	1.07193	0.0226085	Up	3094	20	0	69.23	5	P:GO:0006820; P:GO:0032218; F:GO:0008509; F:GO:0032217; C:GO:0005886	P:monoatomic anion transport; P:riboflavin transport; F:monoatomic anion transmembrane transporter activity; F:riboflavin transmembrane transporter activity; C:plasma membrane			IPR009357 (PFAM); IPR009357 (PANTHER); IPR036259 (SUPERFAMILY)	P:GO:0006810; P:GO:0006811; P:GO:0006820; P:GO:0015711; P:GO:0032218; P:GO:0051179; P:GO:0051234; P:GO:0071702; P:GO:0071705; F:GO:0005215; F:GO:0008509; F:GO:0008514; F:GO:0015075; F:GO:0022857; F:GO:0032217; C:GO:0005886; C:GO:0005886; C:GO:0016020; C:GO:0016020; C:GO:0031224; C:GO:0031226; C:GO:0071944; C:GO:0110165	P:transport; P:monoatomic ion transport; P:monoatomic anion transport; P:organic anion transport; P:riboflavin transport; P:localization; P:establishment of localization; P:organic substance transport; P:nitrogen compound transport; F:transporter activity; F:monoatomic anion transmembrane transporter activity; F:organic anion transmembrane transporter activity; F:monoatomic ion transmembrane tran…
MSTRG.24160.1	---NA---	1.06622	0.00520648	Up	507									no IPS match	no IPS match	no IPS match
MSTRG.22664.1	hypothetical protein J6590_108538	1.06532	0.00531716	Up	1043	2	2.77164e-23	58.67						no IPS match	no IPS match	no IPS match
MSTRG.13890.2	kinetochore protein NDC80 homolog	1.06516	0.00239926	Up	1024	2	1.80917e-27	82.08	2	P:GO:0051315; C:GO:0031262	P:attachment of mitotic spindle microtubules to kinetochore; C:Ndc80 complex			IPR005550 (PANTHER)	P:GO:0000070; P:GO:0000278; P:GO:0000280; P:GO:0000819; P:GO:0006996; P:GO:0007049; P:GO:0007059; P:GO:0007080; P:GO:0008608; P:GO:0009987; P:GO:0016043; P:GO:0022402; P:GO:0048285; P:GO:0050000; P:GO:0051179; P:GO:0051234; P:GO:0051276; P:GO:0051303; P:GO:0051310; P:GO:0051315; P:GO:0051640; P:GO:0051641; P:GO:0051649; P:GO:0051656; P:GO:0071840; P:GO:0098813; P:GO:0140014; P:GO:1903047; C:GO:00…	P:mitotic sister chromatid segregation; P:mitotic cell cycle; P:nuclear division; P:sister chromatid segregation; P:organelle organization; P:cell cycle; P:chromosome segregation; P:mitotic metaphase plate congression; P:attachment of spindle microtubules to kinetochore; P:cellular process; P:cellular component organization; P:cell cycle process; P:organelle fission; P:chromosome localization; P:…
MSTRG.20811.7	copper-transporting ATPase 1 isoform X4	1.0631	0.0116214	Up	6171	20	0	79.14	9	P:GO:0035434; P:GO:0055080; P:GO:0065008; P:GO:0098771; F:GO:0005507; F:GO:0005524; F:GO:0016887; F:GO:0140581; C:GO:0016020	P:copper ion transmembrane transport; P:monoatomic cation homeostasis; P:regulation of biological quality; P:inorganic ion homeostasis; F:copper ion binding; F:ATP binding; F:ATP hydrolysis activity; F:P-type monovalent copper transporter activity; C:membrane	EC:7.2.2.8; EC:3.6.1.15	P-type Cu(+) transporter; nucleoside-triphosphate phosphatase	PR00119 (PRINTS); PR00942 (PRINTS); IPR006122 (TIGRFAM); G3DSA:3.30.70.100 (GENE3D); G3DSA:3.30.70.100 (GENE3D); IPR023214 (G3DSA:3.40.50.GENE3D); G3DSA:2.70.150.10 (GENE3D); IPR006121 (PFAM); IPR001757 (TIGRFAM); PF00122 (PFAM); IPR023299 (G3DSA:3.40.1110.GENE3D); G3DSA:3.30.70.100 (GENE3D); IPR027256 (TIGRFAM); G3DSA:3.30.70.100 (GENE3D); PF00702 (PFAM); IPR044492 (SFLD); SFLDS00003 (SFLD); PTH…	P:GO:0006812; P:GO:0042592; P:GO:0048878; P:GO:0050801; P:GO:0055065; P:GO:0055076; P:GO:0055080; P:GO:0065007; P:GO:0065008; P:GO:0098771; F:GO:0000166; F:GO:0003824; F:GO:0005215; F:GO:0005488; F:GO:0005507; F:GO:0005524; F:GO:0008324; F:GO:0015075; F:GO:0015318; F:GO:0016462; F:GO:0016787; F:GO:0016817; F:GO:0016818; F:GO:0016887; F:GO:0017111; F:GO:0019829; F:GO:0022804; F:GO:0022853; F:GO:00…	P:monoatomic cation transport; P:homeostatic process; P:chemical homeostasis; P:monoatomic ion homeostasis; P:obsolete metal ion homeostasis; P:obsolete transition metal ion homeostasis; P:monoatomic cation homeostasis; P:biological regulation; P:regulation of biological quality; P:inorganic ion homeostasis; F:nucleotide binding; F:catalytic activity; F:transporter activity; F:binding; F:copper i…
MSTRG.4617.3	formin-like protein 7 isoform X3	1.06234	0.0170045	Up	1687	20	1.2195e-114	67.96						PF13912 (PFAM); G3DSA:3.30.160.60 (GENE3D); IPR013087 (PROSITE_PROFILES); IPR013087 (PROSITE_PROFILES); IPR036236 (SUPERFAMILY)	no GO terms	no GO terms
MSTRG.11140.1	FUN14 domain-containing protein 1A isoform X3	1.05904	0.00118084	Up	923	20	5.10329e-57	79.2	2	P:GO:0000422; C:GO:0005741	P:autophagy of mitochondrion; C:mitochondrial outer membrane			IPR007014 (PFAM); IPR007014 (PANTHER)	P:GO:0000422; P:GO:0006914; P:GO:0006996; P:GO:0007005; P:GO:0008152; P:GO:0009056; P:GO:0009987; P:GO:0016043; P:GO:0022411; P:GO:0044237; P:GO:0044248; P:GO:0061919; P:GO:0071840; P:GO:1903008; C:GO:0005622; C:GO:0005737; C:GO:0005739; C:GO:0005740; C:GO:0005741; C:GO:0016020; C:GO:0016020; C:GO:0019867; C:GO:0031090; C:GO:0031224; C:GO:0031300; C:GO:0031301; C:GO:0031307; C:GO:0031966; C:GO:00…	P:autophagy of mitochondrion; P:autophagy; P:organelle organization; P:mitochondrion organization; P:metabolic process; P:catabolic process; P:cellular process; P:cellular component organization; P:cellular component disassembly; P:cellular metabolic process; P:cellular catabolic process; P:process utilizing autophagic mechanism; P:cellular component organization or biogenesis; P:organelle disass…
ANN25818-RA	alpha-1,3-mannosyl-glycoprotein 2-beta-N-acetylglucosaminyltransferase isoform X1	1.05361	0.0339247	Up	4602	20	0	86.71	6	P:GO:0006487; F:GO:0003827; F:GO:0030145; C:GO:0000139; C:GO:0005773; C:GO:0005886	P:protein N-linked glycosylation; F:alpha-1,3-mannosylglycoprotein 2-beta-N-acetylglucosaminyltransferase activity; F:manganese ion binding; C:Golgi membrane; C:vacuole; C:plasma membrane	EC:2.4.1.101	alpha-1,3-mannosyl-glycoprotein 2-beta-N-acetylglucosaminyltransferase	IPR004139 (PFAM); G3DSA:3.10.180.20 (GENE3D); IPR029044 (G3DSA:3.90.550.GENE3D); PTHR10468 (PANTHER); PS51257 (PROSITE_PROFILES); cd02514 (CDD); IPR029044 (SUPERFAMILY)	P:GO:0006486; P:GO:0006487; P:GO:0006807; P:GO:0008152; P:GO:0009058; P:GO:0009059; P:GO:0009100; P:GO:0009101; P:GO:0009987; P:GO:0019538; P:GO:0019538; P:GO:0034645; P:GO:0036211; P:GO:0036211; P:GO:0043170; P:GO:0043412; P:GO:0043413; P:GO:0044237; P:GO:0044238; P:GO:0044249; P:GO:0044260; P:GO:0070085; P:GO:0071704; P:GO:1901135; P:GO:1901137; P:GO:1901564; P:GO:1901566; P:GO:1901576; F:GO:00…	P:protein glycosylation; P:protein N-linked glycosylation; P:nitrogen compound metabolic process; P:metabolic process; P:biosynthetic process; P:macromolecule biosynthetic process; P:glycoprotein metabolic process; P:glycoprotein biosynthetic process; P:cellular process; P:protein metabolic process; P:protein metabolic process; P:cellular macromolecule biosynthetic process; P:protein modification…
MSTRG.22657.1	---NA---	1.04768	0.00326318	Up	896									no IPS match	no IPS match	no IPS match
MSTRG.15918.1	fatty acid-binding protein, muscle-like isoform X1	1.04201	0.00925538	Up	1032	20	2.68871e-63	64.38	5	P:GO:0015908; F:GO:0005504; C:GO:0005634; C:GO:0005829; C:GO:0016020	P:fatty acid transport; F:fatty acid binding; C:nucleus; C:cytosol; C:membrane			IPR000463 (PRINTS); IPR012674 (G3DSA:2.40.128.GENE3D); IPR031259 (PANTHER); cd00742 (CDD); IPR012674 (SUPERFAMILY)	P:GO:0006810; P:GO:0006869; P:GO:0010876; P:GO:0015849; P:GO:0015908; P:GO:0033036; P:GO:0051179; P:GO:0051234; P:GO:0071702; F:GO:0005488; F:GO:0005504; F:GO:0008289; F:GO:0031406; F:GO:0043167; F:GO:0043168; C:GO:0005622; C:GO:0005634; C:GO:0005737; C:GO:0005829; C:GO:0016020; C:GO:0043226; C:GO:0043227; C:GO:0043229; C:GO:0043231; C:GO:0110165	P:transport; P:lipid transport; P:lipid localization; P:organic acid transport; P:fatty acid transport; P:macromolecule localization; P:localization; P:establishment of localization; P:organic substance transport; F:binding; F:fatty acid binding; F:lipid binding; F:carboxylic acid binding; F:ion binding; F:anion binding; C:intracellular anatomical structure; C:nucleus; C:cytoplasm; C:cytosol; C:m…
MSTRG.13464.1	---NA---	1.03733	0.00145403	Up	577									no IPS match	no IPS match	no IPS match
MSTRG.1246.1	organic cation transporter protein	1.03546	0.0460346	Up	2869	20	0	84.03	3	P:GO:0055085; F:GO:0022857; C:GO:0016020	P:transmembrane transport; F:transmembrane transporter activity; C:membrane			IPR036259 (G3DSA:1.20.1250.GENE3D); IPR005828 (PFAM); PTHR24064 (PANTHER); IPR036259 (SUPERFAMILY)	P:GO:0055085; F:GO:0022857; C:GO:0016020	P:transmembrane transport; F:transmembrane transporter activity; C:membrane
MSTRG.13854.3	apolipoprotein D-like	1.03105	0.00016107	Up	1624	19	3.64718e-13	44.93	6	P:GO:0006869; P:GO:0007568; F:GO:0008289; F:GO:0031409; C:GO:0016020; C:GO:0016020	P:lipid transport; P:aging; F:lipid binding; F:pigment binding; C:membrane; C:membrane			IPR012674 (G3DSA:2.40.128.GENE3D); PTHR10612 (PANTHER); cd00301 (CDD); IPR012674 (SUPERFAMILY)	no GO terms	no GO terms
MSTRG.5597.5	hypothetical protein J6590_091713	1.03056	0.0177798	Up	588	1	3.55984e-08	74.07						mobidb-lite (MOBIDB_LITE); mobidb-lite (MOBIDB_LITE)	no GO terms	no GO terms
ANN29566-RA	UDP-glycosyltransferase UGT5-like isoform X1	1.03054	0.00208149	Up	2625	20	0	66.08	1	F:GO:0008194	F:UDP-glycosyltransferase activity			G3DSA:3.40.50.2000 (GENE3D); IPR002213 (PFAM); PTHR48043 (PANTHER); IPR002213 (CDD); SSF53756 (SUPERFAMILY)	F:GO:0008194	F:UDP-glycosyltransferase activity
MSTRG.20017.1	---NA---	1.02883	0.000308947	Up	436									no IPS match	no IPS match	no IPS match
MSTRG.10030.1	protein obstructor-E-like	1.02776	0.0447335	Up	1489	20	1.4852e-155	84.39	2	F:GO:0008061; C:GO:0005576	F:chitin binding; C:extracellular region			IPR002557 (PFAM); G3DSA:2.170.140.10 (GENE3D); mobidb-lite (MOBIDB_LITE); mobidb-lite (MOBIDB_LITE); mobidb-lite (MOBIDB_LITE); PTHR23301 (PANTHER); IPR002557 (PROSITE_PROFILES); IPR002557 (PROSITE_PROFILES); IPR002557 (PROSITE_PROFILES); IPR036508 (SUPERFAMILY); IPR036508 (SUPERFAMILY); IPR036508 (SUPERFAMILY)	F:GO:0008061; C:GO:0005576	F:chitin binding; C:extracellular region
MSTRG.9767.1	---NA---	1.02744	0.00527594	Up	271									no IPS match	no IPS match	no IPS match
MSTRG.8320.2	---NA---	1.02602	0.015769	Up	1976									no IPS match	no IPS match	no IPS match
MSTRG.15988.1	laccase isoform X3	1.02548	0.00192352	Up	2766	20	0	71.54	7	P:GO:0006826; P:GO:0055072; P:GO:0065008; F:GO:0005507; F:GO:0016491; C:GO:0005739; C:GO:0005886	P:iron ion transport; P:iron ion homeostasis; P:regulation of biological quality; F:copper ion binding; F:oxidoreductase activity; C:mitochondrion; C:plasma membrane	EC:1	Oxidoreductases	IPR001117 (PFAM); IPR011706 (PFAM); IPR008972 (G3DSA:2.60.40.GENE3D); IPR008972 (G3DSA:2.60.40.GENE3D); IPR011707 (PFAM); IPR008972 (G3DSA:2.60.40.GENE3D); IPR045087 (PANTHER); cd13858 (CDD); cd13905 (CDD); cd13884 (CDD); IPR008972 (SUPERFAMILY); IPR008972 (SUPERFAMILY); IPR008972 (SUPERFAMILY)	P:GO:0000041; P:GO:0006810; P:GO:0006811; P:GO:0006812; P:GO:0006826; P:GO:0030001; P:GO:0042592; P:GO:0048878; P:GO:0050801; P:GO:0051179; P:GO:0051234; P:GO:0055065; P:GO:0055072; P:GO:0055076; P:GO:0055080; P:GO:0065007; P:GO:0065008; P:GO:0098771; F:GO:0003824; F:GO:0005507; F:GO:0016491; C:GO:0005886; C:GO:0016020; C:GO:0071944; C:GO:0110165	P:transition metal ion transport; P:transport; P:monoatomic ion transport; P:monoatomic cation transport; P:iron ion transport; P:metal ion transport; P:homeostatic process; P:chemical homeostasis; P:monoatomic ion homeostasis; P:localization; P:establishment of localization; P:obsolete metal ion homeostasis; P:iron ion homeostasis; P:obsolete transition metal ion homeostasis; P:monoatomic cation…
MSTRG.7140.1	---NA---	1.02164	0.0169731	Up	1053									no IPS match	no IPS match	no IPS match
MSTRG.9295.1	uncharacterized protein LOC124359013	1.02075	0.00034859	Up	812	4	5.6006e-13	48.12						no IPS match	no IPS match	no IPS match
MSTRG.13516.1	5-phosphohydroxy-L-lysine phospho-lyase-like isoform X1	1.01409	2.39855e-05	Up	1706	20	0	67.93	4	F:GO:0008483; F:GO:0030170; C:GO:0005739; C:GO:0016020	F:transaminase activity; F:pyridoxal phosphate binding; C:mitochondrion; C:membrane			IPR015421 (G3DSA:3.40.640.GENE3D); IPR005814 (PFAM); IPR015422 (G3DSA:3.90.1150.GENE3D); PTHR45688 (PANTHER); IPR005814 (CDD); IPR015424 (SUPERFAMILY)	F:GO:0003824; F:GO:0008483; F:GO:0030170; C:GO:0005622; C:GO:0005737; C:GO:0005739; C:GO:0016020; C:GO:0043226; C:GO:0043227; C:GO:0043229; C:GO:0043231; C:GO:0110165	F:catalytic activity; F:transaminase activity; F:pyridoxal phosphate binding; C:intracellular anatomical structure; C:cytoplasm; C:mitochondrion; C:membrane; C:organelle; C:membrane-bounded organelle; C:intracellular organelle; C:intracellular membrane-bounded organelle; C:cellular anatomical entity
MSTRG.9663.1	lysosomal acid phosphatase-like	1.00417	1.59742e-06	Up	1534	20	5.97211e-97	57.94	2	P:GO:0016311; F:GO:0016791	P:dephosphorylation; F:phosphatase activity			IPR029033 (G3DSA:3.40.50.GENE3D); IPR000560 (PFAM); PTHR11567 (PANTHER); IPR000560 (CDD); IPR029033 (SUPERFAMILY)	P:GO:0006793; P:GO:0006796; P:GO:0008152; P:GO:0009987; P:GO:0016311; P:GO:0044237; F:GO:0003824; F:GO:0016787; F:GO:0016788; F:GO:0016791; F:GO:0042578	P:phosphorus metabolic process; P:phosphate-containing compound metabolic process; P:metabolic process; P:cellular process; P:dephosphorylation; P:cellular metabolic process; F:catalytic activity; F:hydrolase activity; F:hydrolase activity, acting on ester bonds; F:phosphatase activity; F:phosphoric ester hydrolase activity
MSTRG.7446.3	---NA---	1.00397	0.00414602	Up	391									mobidb-lite (MOBIDB_LITE)	no GO terms	no GO terms
MSTRG.17108.2	---NA---	1.00059	0.00578504	Up	551									G3DSA:2.10.70.10 (GENE3D); IPR029277 (PFAM); SSF57603 (SUPERFAMILY)	no GO terms	no GO terms
MSTRG.10162.1	amidophosphoribosyltransferase-like isoform X2	-1.00048	0.00591882	Down	6259	20	0	88.32	6	P:GO:0006189; P:GO:0009113; P:GO:0071897; F:GO:0004044; F:GO:0046872; F:GO:0051536	P:'de novo' IMP biosynthetic process; P:purine nucleobase biosynthetic process; P:DNA biosynthetic process; F:amidophosphoribosyltransferase activity; F:metal ion binding; F:iron-sulfur cluster binding	EC:2.4.2.14	amidophosphoribosyltransferase	IPR000836 (PFAM); IPR029057 (G3DSA:3.40.50.GENE3D); IPR029055 (G3DSA:3.60.20.GENE3D); IPR005854 (TIGRFAM); PF13522 (PFAM); PTHR11907 (PANTHER); IPR017932 (PROSITE_PROFILES); IPR005854 (HAMAP); IPR035584 (CDD); IPR000836 (CDD); IPR029057 (SUPERFAMILY); IPR029055 (SUPERFAMILY)	P:GO:0006139; P:GO:0006163; P:GO:0006164; P:GO:0006725; P:GO:0006753; P:GO:0006793; P:GO:0006796; P:GO:0006807; P:GO:0008152; P:GO:0009058; P:GO:0009113; P:GO:0009117; P:GO:0009165; P:GO:0009987; P:GO:0018130; P:GO:0019438; P:GO:0019637; P:GO:0034641; P:GO:0034654; P:GO:0044237; P:GO:0044238; P:GO:0044249; P:GO:0044271; P:GO:0044281; P:GO:0046483; P:GO:0055086; P:GO:0071704; P:GO:0072521; P:GO:00…	P:nucleobase-containing compound metabolic process; P:purine nucleotide metabolic process; P:purine nucleotide biosynthetic process; P:cellular aromatic compound metabolic process; P:nucleoside phosphate metabolic process; P:phosphorus metabolic process; P:phosphate-containing compound metabolic process; P:nitrogen compound metabolic process; P:metabolic process; P:biosynthetic process; P:purine …
ANN09918-RA	peroxisomal biogenesis factor 19	-1.00207	0.00493079	Down	605	20	2.3463e-76	64.93	5	P:GO:0006612; P:GO:0006625; P:GO:0017038; F:GO:0005048; C:GO:0005778	P:protein targeting to membrane; P:protein targeting to peroxisome; P:protein import; F:signal sequence binding; C:peroxisomal membrane			IPR038322 (G3DSA:1.20.120.GENE3D); IPR006708 (PFAM); mobidb-lite (MOBIDB_LITE); mobidb-lite (MOBIDB_LITE); mobidb-lite (MOBIDB_LITE); IPR006708 (PANTHER)	P:GO:0006605; P:GO:0006612; P:GO:0006625; P:GO:0006810; P:GO:0006886; P:GO:0006996; P:GO:0007031; P:GO:0008104; P:GO:0008104; P:GO:0009987; P:GO:0015031; P:GO:0016043; P:GO:0017038; P:GO:0033036; P:GO:0033365; P:GO:0043574; P:GO:0045184; P:GO:0046907; P:GO:0051179; P:GO:0051234; P:GO:0051641; P:GO:0051649; P:GO:0051668; P:GO:0070727; P:GO:0071702; P:GO:0071705; P:GO:0071840; P:GO:0072594; P:GO:00…	P:protein targeting; P:protein targeting to membrane; P:protein targeting to peroxisome; P:transport; P:intracellular protein transport; P:organelle organization; P:peroxisome organization; P:protein localization; P:protein localization; P:cellular process; P:protein transport; P:cellular component organization; P:protein import; P:macromolecule localization; P:protein localization to organelle; …
MSTRG.23364.5	uncharacterized protein LOC124364534	-1.00215	0.0441646	Down	2745	20	0	70.19	2	P:GO:0032504; C:GO:0005615	P:multicellular organism reproduction; C:extracellular space			IPR004245 (PFAM); IPR017850 (G3DSA:3.40.720.GENE3D); IPR004245 (PANTHER); IPR004245 (CDD); IPR017850 (SUPERFAMILY)	P:GO:0000003; P:GO:0032501; P:GO:0032504; C:GO:0005576; C:GO:0005615; C:GO:0110165	P:reproduction; P:multicellular organismal process; P:multicellular organism reproduction; C:extracellular region; C:extracellular space; C:cellular anatomical entity
MSTRG.1990.3	protein takeout-like	-1.00297	0.00482638	Down	937	20	1.7339e-122	68.35	2	P:GO:0032504; C:GO:0005615	P:multicellular organism reproduction; C:extracellular space			IPR010562 (PFAM); IPR038606 (G3DSA:3.15.10.GENE3D); PTHR11008 (PANTHER)	P:GO:0000003; P:GO:0032501; P:GO:0032504; C:GO:0005576; C:GO:0005615; C:GO:0110165	P:reproduction; P:multicellular organismal process; P:multicellular organism reproduction; C:extracellular region; C:extracellular space; C:cellular anatomical entity
MSTRG.3334.2	Nucleolar protein 9	-1.00482	0.00070712	Down	1870	20	3.69595e-167	55.89	7	P:GO:0000054; P:GO:0000447; F:GO:0003723; C:GO:0016020; C:GO:0030686; C:GO:0030688; C:GO:0034455	P:ribosomal subunit export from nucleus; P:endonucleolytic cleavage in ITS1 to separate SSU-rRNA from 5.8S rRNA and LSU-rRNA from tricistronic rRNA transcript (SSU-rRNA, 5.8S rRNA, LSU-rRNA); F:RNA binding; C:membrane; C:90S preribosome; C:preribosome, small subunit precursor; C:t-UTP complex			IPR011989 (G3DSA:1.25.10.GENE3D); IPR011989 (G3DSA:1.25.10.GENE3D); IPR040000 (PANTHER); IPR001313 (PROSITE_PROFILES); IPR016024 (SUPERFAMILY)	P:GO:0000054; P:GO:0000447; P:GO:0000460; P:GO:0000462; P:GO:0000466; P:GO:0000469; P:GO:0000478; P:GO:0000479; P:GO:0006139; P:GO:0006364; P:GO:0006396; P:GO:0006725; P:GO:0006807; P:GO:0006810; P:GO:0006913; P:GO:0008152; P:GO:0009987; P:GO:0010467; P:GO:0016070; P:GO:0016072; P:GO:0022613; P:GO:0030490; P:GO:0031503; P:GO:0034470; P:GO:0034641; P:GO:0034660; P:GO:0042254; P:GO:0042274; P:GO:00…	P:ribosomal subunit export from nucleus; P:endonucleolytic cleavage in ITS1 to separate SSU-rRNA from 5.8S rRNA and LSU-rRNA from tricistronic rRNA transcript (SSU-rRNA, 5.8S rRNA, LSU-rRNA); P:maturation of 5.8S rRNA; P:maturation of SSU-rRNA from tricistronic rRNA transcript (SSU-rRNA, 5.8S rRNA, LSU-rRNA); P:maturation of 5.8S rRNA from tricistronic rRNA transcript (SSU-rRNA, 5.8S rRNA, LSU-rR…
MSTRG.23588.1	---NA---	-1.00802	0.000228088	Down	1206									no IPS match	no IPS match	no IPS match
MSTRG.8701.1	glucose dehydrogenase [FAD, quinone]	-1.0113	0.00724158	Down	2064	20	0	63.89	2	F:GO:0016614; F:GO:0050660	F:oxidoreductase activity, acting on CH-OH group of donors; F:flavin adenine dinucleotide binding			G3DSA:3.30.560.10 (GENE3D); IPR007867 (PFAM); IPR000172 (PFAM); IPR036188 (G3DSA:3.50.50.GENE3D); IPR012132 (PANTHER); SSF54373 (SUPERFAMILY); IPR036188 (SUPERFAMILY)	F:GO:0003824; F:GO:0016491; F:GO:0016614; F:GO:0050660	F:catalytic activity; F:oxidoreductase activity; F:oxidoreductase activity, acting on CH-OH group of donors; F:flavin adenine dinucleotide binding
MSTRG.22236.3	trypsin delta-like	-1.01476	0.037792	Down	1578	20	8.61152e-45	54.26	2	P:GO:0006508; F:GO:0004252	P:proteolysis; F:serine-type endopeptidase activity			IPR001254 (PFAM); IPR043504 (G3DSA:2.40.10.GENE3D); PTHR24276 (PANTHER); IPR001254 (PROSITE_PROFILES); IPR001254 (CDD); IPR009003 (SUPERFAMILY)	P:GO:0006508; F:GO:0003824; F:GO:0004175; F:GO:0004252; F:GO:0008233; F:GO:0008236; F:GO:0016787; F:GO:0017171; F:GO:0140096	P:proteolysis; F:catalytic activity; F:endopeptidase activity; F:serine-type endopeptidase activity; F:peptidase activity; F:serine-type peptidase activity; F:hydrolase activity; F:serine hydrolase activity; F:catalytic activity, acting on a protein
MSTRG.10244.1	D-beta-hydroxybutyrate dehydrogenase, mitochondrial	-1.01952	0.000408276	Down	1221	20	0	80.38	2	F:GO:0004745; C:GO:0016020	F:NAD-retinol dehydrogenase activity; C:membrane	EC:1.1.1.105	all-trans-retinol dehydrogenase (NAD(+))	IPR002347 (PRINTS); G3DSA:3.40.50.720 (GENE3D); IPR002347 (PFAM); PTHR43313 (PANTHER); IPR036291 (SUPERFAMILY)	no GO terms	no GO terms
MSTRG.1990.1	protein takeout-like	-1.02151	0.00331107	Down	920	20	1.89907e-121	69.02	2	P:GO:0032504; C:GO:0005615	P:multicellular organism reproduction; C:extracellular space			IPR010562 (PFAM); IPR038606 (G3DSA:3.15.10.GENE3D); PTHR11008 (PANTHER)	P:GO:0000003; P:GO:0032501; P:GO:0032504; C:GO:0005576; C:GO:0005615; C:GO:0110165	P:reproduction; P:multicellular organismal process; P:multicellular organism reproduction; C:extracellular region; C:extracellular space; C:cellular anatomical entity
MSTRG.20568.4	plasma membrane calcium-transporting ATPase 2 isoform X3	-1.02156	0.0346904	Down	7750	20	0	90.76	8	P:GO:0051480; P:GO:0065008; P:GO:0070588; F:GO:0005388; F:GO:0005524; F:GO:0016887; C:GO:0005886; C:GO:0043231	P:regulation of cytosolic calcium ion concentration; P:regulation of biological quality; P:calcium ion transmembrane transport; F:P-type calcium transporter activity; F:ATP binding; F:ATP hydrolysis activity; C:plasma membrane; C:intracellular membrane-bounded organelle			PR00119 (PRINTS); PF00122 (PFAM); IPR006068 (PFAM); G3DSA:1.20.1110.10 (GENE3D); PF08282 (PFAM); IPR006408 (TIGRFAM); G3DSA:2.70.150.10 (GENE3D); IPR023214 (G3DSA:3.40.50.GENE3D); PF13246 (PFAM); IPR001757 (TIGRFAM); IPR004014 (PFAM); IPR022141 (PFAM); IPR023299 (G3DSA:3.40.1110.GENE3D); G3DSA:1.20.1110.10 (GENE3D); SFLDG00002 (SFLD); IPR044492 (SFLD); mobidb-lite (MOBIDB_LITE); mobidb-lite (MOBI…	P:GO:0006873; P:GO:0006874; P:GO:0006875; P:GO:0009987; P:GO:0019725; P:GO:0030003; P:GO:0042592; P:GO:0048878; P:GO:0050801; P:GO:0051480; P:GO:0055065; P:GO:0055074; P:GO:0055080; P:GO:0055082; P:GO:0065007; P:GO:0065008; P:GO:0070588; P:GO:0072503; P:GO:0072507; P:GO:0098771; F:GO:0000166; F:GO:0003824; F:GO:0005215; F:GO:0005388; F:GO:0005524; F:GO:0008324; F:GO:0015075; F:GO:0015085; F:GO:00…	P:intracellular monoatomic ion homeostasis; P:intracellular calcium ion homeostasis; P:obsolete intracellular metal ion homeostasis; P:cellular process; P:cellular homeostasis; P:intracellular monoatomic cation homeostasis; P:homeostatic process; P:chemical homeostasis; P:monoatomic ion homeostasis; P:regulation of cytosolic calcium ion concentration; P:obsolete metal ion homeostasis; P:calcium i…
MSTRG.25077.2	hypothetical protein J6590_003349	-1.02217	0.00454127	Down	2862	1	5.44977e-64	56.11						mobidb-lite (MOBIDB_LITE); mobidb-lite (MOBIDB_LITE); mobidb-lite (MOBIDB_LITE); mobidb-lite (MOBIDB_LITE); mobidb-lite (MOBIDB_LITE); mobidb-lite (MOBIDB_LITE); mobidb-lite (MOBIDB_LITE); mobidb-lite (MOBIDB_LITE); mobidb-lite (MOBIDB_LITE); mobidb-lite (MOBIDB_LITE); mobidb-lite (MOBIDB_LITE)	no GO terms	no GO terms
MSTRG.7691.10	tropomyosin-1 isoform X1	-1.0253	0.00675676	Down	1654	20	1.48154e-150	92.89	4	P:GO:0006936; P:GO:0007015; F:GO:0051015; C:GO:0005884	P:muscle contraction; P:actin filament organization; F:actin filament binding; C:actin filament			IPR000533 (PRINTS); G3DSA:1.20.5.340 (GENE3D); G3DSA:1.20.5.170 (GENE3D); G3DSA:1.20.5.170 (GENE3D); IPR000533 (PFAM); mobidb-lite (MOBIDB_LITE); mobidb-lite (MOBIDB_LITE); mobidb-lite (MOBIDB_LITE); PTHR19269 (PANTHER); SSF57997 (SUPERFAMILY)	P:GO:0003008; P:GO:0003012; P:GO:0006936; P:GO:0006996; P:GO:0007010; P:GO:0007015; P:GO:0009987; P:GO:0016043; P:GO:0030029; P:GO:0030036; P:GO:0032501; P:GO:0071840; P:GO:0097435; F:GO:0003779; F:GO:0005488; F:GO:0005515; F:GO:0008092; F:GO:0044877; F:GO:0051015; C:GO:0005622; C:GO:0005856; C:GO:0005884; C:GO:0015629; C:GO:0043226; C:GO:0043228; C:GO:0043229; C:GO:0043232; C:GO:0099080; C:GO:00…	P:system process; P:muscle system process; P:muscle contraction; P:organelle organization; P:cytoskeleton organization; P:actin filament organization; P:cellular process; P:cellular component organization; P:actin filament-based process; P:actin cytoskeleton organization; P:multicellular organismal process; P:cellular component organization or biogenesis; P:supramolecular fiber organization; F:ac…
MSTRG.12288.1	pneumolysin	-1.02561	0.0102181	Down	2844	20	1.7447e-93	58.18	2	F:GO:0015485; C:GO:0110165	F:cholesterol binding; C:cellular anatomical entity			IPR001869 (PRINTS); IPR038700 (G3DSA:2.60.40.GENE3D); G3DSA:3.30.1040.20 (GENE3D); IPR001869 (PFAM); IPR035390 (PFAM); G3DSA:3.40.30.40 (GENE3D); IPR036363 (G3DSA:3.90.840.GENE3D); IPR036359 (SUPERFAMILY)	F:GO:0015485	F:cholesterol binding
MSTRG.19320.5	calponin homology domain-containing protein DDB_G0272472-like isoform X1	-1.02649	0.00894907	Down	3191	20	0	67.13	5	P:GO:0030036; F:GO:0005515; C:GO:0005815; C:GO:0005884; C:GO:0032991	P:actin cytoskeleton organization; F:protein binding; C:microtubule organizing center; C:actin filament; C:protein-containing complex			IPR001715 (PFAM); IPR036872 (G3DSA:1.10.418.GENE3D); IPR022189 (PFAM); mobidb-lite (MOBIDB_LITE); mobidb-lite (MOBIDB_LITE); mobidb-lite (MOBIDB_LITE); mobidb-lite (MOBIDB_LITE); mobidb-lite (MOBIDB_LITE); mobidb-lite (MOBIDB_LITE); mobidb-lite (MOBIDB_LITE); mobidb-lite (MOBIDB_LITE); mobidb-lite (MOBIDB_LITE); mobidb-lite (MOBIDB_LITE); mobidb-lite (MOBIDB_LITE); mobidb-lite (MOBIDB_LITE); PTHR…	P:GO:0006996; P:GO:0007010; P:GO:0009987; P:GO:0016043; P:GO:0030029; P:GO:0030036; P:GO:0071840; F:GO:0005515; C:GO:0005622; C:GO:0005815; C:GO:0005856; C:GO:0005884; C:GO:0015629; C:GO:0015630; C:GO:0032991; C:GO:0043226; C:GO:0043228; C:GO:0043229; C:GO:0043232; C:GO:0099080; C:GO:0099081; C:GO:0099512; C:GO:0099513; C:GO:0110165	P:organelle organization; P:cytoskeleton organization; P:cellular process; P:cellular component organization; P:actin filament-based process; P:actin cytoskeleton organization; P:cellular component organization or biogenesis; F:protein binding; C:intracellular anatomical structure; C:microtubule organizing center; C:cytoskeleton; C:actin filament; C:actin cytoskeleton; C:microtubule cytoskeleton;…
MSTRG.5805.1	---NA---	-1.02685	0.0435252	Down	373									no IPS match	no IPS match	no IPS match
MSTRG.12685.1	ejaculatory bulb-specific protein 3-like	-1.02686	0.021168	Down	515	20	3.49905e-45	81.75	4	P:GO:0007552; P:GO:0009615; P:GO:0042628; C:GO:0005576	P:metamorphosis; P:response to virus; P:mating plug formation; C:extracellular region			IPR005055 (PFAM); IPR036682 (G3DSA:1.10.2080.GENE3D); IPR005055 (PANTHER); IPR036682 (SUPERFAMILY)	no GO terms	no GO terms
ANN32660-RA	hypothetical protein J6590_108831	-1.02797	0.0354234	Down	4941	20	0	67.11	5	P:GO:0006226; P:GO:0046081; F:GO:0000287; F:GO:0004170; F:GO:0016740	P:dUMP biosynthetic process; P:dUTP catabolic process; F:magnesium ion binding; F:dUTP diphosphatase activity; F:transferase activity	EC:2	Transferases	IPR036157 (G3DSA:2.70.40.GENE3D); IPR004211 (PFAM); IPR029054 (PFAM); IPR038563 (G3DSA:3.40.1800.GENE3D); IPR008181 (TIGRFAM); mobidb-lite (MOBIDB_LITE); mobidb-lite (MOBIDB_LITE); PTHR31511 (PANTHER); IPR033704 (CDD); IPR044925 (SUPERFAMILY); IPR036157 (SUPERFAMILY); IPR043502 (SUPERFAMILY); IPR012337 (SUPERFAMILY)	P:GO:0006226; P:GO:0046081; F:GO:0000287; F:GO:0004170	P:dUMP biosynthetic process; P:dUTP catabolic process; F:magnesium ion binding; F:dUTP diphosphatase activity
ANN08313-RA	hormone receptor-like 38 protein	-1.03596	0.0436817	Down	3117	20	9.58787e-107	57.83	1	P:GO:0050794	P:regulation of cellular process			IPR036691 (G3DSA:3.60.10.GENE3D); IPR000477 (PFAM); IPR013083 (G3DSA:3.30.40.GENE3D); G3DSA:3.30.70.1820 (GENE3D); IPR019787 (PFAM); PTHR47510 (PANTHER); IPR000477 (PROSITE_PROFILES); IPR019787 (PROSITE_PROFILES); cd15489 (CDD); cd01650 (CDD); IPR011011 (SUPERFAMILY); IPR036691 (SUPERFAMILY); IPR043502 (SUPERFAMILY)	no GO terms	no GO terms
MSTRG.1698.1	---NA---	-1.03808	0.0200946	Down	550									no IPS match	no IPS match	no IPS match
MSTRG.19443.2	C-factor-like isoform X1	-1.04272	8.17231e-05	Down	1046	20	6.96452e-126	72.19						IPR002347 (PRINTS); G3DSA:3.40.50.720 (GENE3D); IPR002347 (PFAM); PTHR43544 (PANTHER); cd05325 (CDD); IPR036291 (SUPERFAMILY)	no GO terms	no GO terms
ANN29945-RA	Cathepsin B	-1.0437	0.0373699	Down	2505	20	1.24066e-149	76.8	7	P:GO:0044265; P:GO:0050790; P:GO:0051603; F:GO:0004197; C:GO:0005615; C:GO:0005764; C:GO:0016020	P:cellular macromolecule catabolic process; P:regulation of catalytic activity; P:proteolysis involved in protein catabolic process; F:cysteine-type endopeptidase activity; C:extracellular space; C:lysosome; C:membrane	EC:3.4.22	Acting on peptide bonds (peptidases)	IPR000668 (PRINTS); IPR012599 (PFAM); IPR000668 (PFAM); G3DSA:3.90.70.10 (GENE3D); IPR013128 (PANTHER); cd02620 (CDD); cd02620 (CDD); IPR038765 (SUPERFAMILY); IPR038765 (SUPERFAMILY)	P:GO:0006508; P:GO:0006807; P:GO:0008152; P:GO:0009056; P:GO:0009057; P:GO:0009987; P:GO:0019538; P:GO:0019538; P:GO:0030163; P:GO:0030163; P:GO:0043170; P:GO:0044237; P:GO:0044238; P:GO:0044248; P:GO:0044260; P:GO:0044265; P:GO:0050790; P:GO:0051603; P:GO:0071704; P:GO:1901564; P:GO:1901565; P:GO:1901575; F:GO:0003824; F:GO:0004175; F:GO:0004197; F:GO:0008233; F:GO:0008234; F:GO:0016787; F:GO:01…	P:proteolysis; P:nitrogen compound metabolic process; P:metabolic process; P:catabolic process; P:macromolecule catabolic process; P:cellular process; P:protein metabolic process; P:protein metabolic process; P:protein catabolic process; P:protein catabolic process; P:macromolecule metabolic process; P:cellular metabolic process; P:primary metabolic process; P:cellular catabolic process; P:cellul…
MSTRG.2788.1	FK506-binding protein 5-like	-1.04912	0.00164484	Down	3571	2	1.86525e-78	66.24						G3DSA:1.20.890.10 (GENE3D); IPR007858 (PFAM); mobidb-lite (MOBIDB_LITE); mobidb-lite (MOBIDB_LITE); mobidb-lite (MOBIDB_LITE); mobidb-lite (MOBIDB_LITE); mobidb-lite (MOBIDB_LITE); mobidb-lite (MOBIDB_LITE); mobidb-lite (MOBIDB_LITE); mobidb-lite (MOBIDB_LITE); mobidb-lite (MOBIDB_LITE); mobidb-lite (MOBIDB_LITE); mobidb-lite (MOBIDB_LITE); mobidb-lite (MOBIDB_LITE); mobidb-lite (MOBIDB_LITE); cd…	no GO terms	no GO terms
MSTRG.5799.1	exportin-2	-1.05152	0.00941812	Down	2222	20	0	85.02	8	P:GO:0006606; P:GO:0006611; P:GO:0017038; F:GO:0031267; C:GO:0005635; C:GO:0005773; C:GO:0005829; C:GO:0005886	P:protein import into nucleus; P:protein export from nucleus; P:protein import; F:small GTPase binding; C:nuclear envelope; C:vacuole; C:cytosol; C:plasma membrane			IPR011989 (G3DSA:1.25.10.GENE3D); IPR005043 (PFAM); IPR013713 (PFAM); PTHR10997 (PANTHER); IPR016024 (SUPERFAMILY)	P:GO:0006606; P:GO:0006611; P:GO:0006810; P:GO:0006886; P:GO:0006913; P:GO:0008104; P:GO:0008104; P:GO:0009987; P:GO:0015031; P:GO:0017038; P:GO:0033036; P:GO:0033365; P:GO:0034504; P:GO:0045184; P:GO:0046907; P:GO:0051168; P:GO:0051169; P:GO:0051170; P:GO:0051179; P:GO:0051234; P:GO:0051641; P:GO:0051649; P:GO:0070727; P:GO:0071702; P:GO:0071705; P:GO:0072594; F:GO:0005488; F:GO:0005515; F:GO:00…	P:protein import into nucleus; P:protein export from nucleus; P:transport; P:intracellular protein transport; P:nucleocytoplasmic transport; P:protein localization; P:protein localization; P:cellular process; P:protein transport; P:protein import; P:macromolecule localization; P:protein localization to organelle; P:protein localization to nucleus; P:establishment of protein localization; P:intrac…
ANN09535-RA	hypothetical protein, partial	-1.05221	0.0421989	Down	999	20	7.08668e-49	49.77						mobidb-lite (MOBIDB_LITE); mobidb-lite (MOBIDB_LITE); PTHR35374 (PANTHER)	no GO terms	no GO terms
ANN25817-RA	slit homolog 2 protein-like	-1.05509	6.43516e-06	Down	2412	20	0	61.63	1	F:GO:0005515	F:protein binding			IPR032675 (G3DSA:3.80.10.GENE3D); IPR032675 (G3DSA:3.80.10.GENE3D); IPR001611 (PFAM); IPR032675 (G3DSA:3.80.10.GENE3D); mobidb-lite (MOBIDB_LITE); mobidb-lite (MOBIDB_LITE); mobidb-lite (MOBIDB_LITE); PTHR24366 (PANTHER); IPR001611 (PROSITE_PROFILES); IPR001611 (PROSITE_PROFILES); IPR001611 (PROSITE_PROFILES); IPR001611 (PROSITE_PROFILES); SSF52058 (SUPERFAMILY)	F:GO:0005515	F:protein binding
MSTRG.24949.1	elongation of very long chain fatty acids protein 6	-1.05603	0.0314784	Down	4293	20	0	85.94	8	P:GO:0000038; P:GO:0006633; P:GO:0030148; F:GO:0009922; F:GO:0102756; C:GO:0005773; C:GO:0005789; C:GO:0005886	P:very long-chain fatty acid metabolic process; P:fatty acid biosynthetic process; P:sphingolipid biosynthetic process; F:fatty acid elongase activity; F:very-long-chain 3-ketoacyl-CoA synthase activity; C:vacuole; C:endoplasmic reticulum membrane; C:plasma membrane	EC:2.3.1.85; EC:2.3.1.199	fatty-acid synthase system; very-long-chain 3-oxoacyl-CoA synthase	IPR002076 (PFAM); IPR002076 (PANTHER)	P:GO:0000038; P:GO:0006082; P:GO:0006629; P:GO:0006631; P:GO:0006633; P:GO:0006643; P:GO:0006665; P:GO:0006807; P:GO:0008152; P:GO:0008610; P:GO:0009058; P:GO:0009987; P:GO:0016053; P:GO:0019752; P:GO:0030148; P:GO:0032787; P:GO:0043436; P:GO:0044237; P:GO:0044238; P:GO:0044249; P:GO:0044255; P:GO:0044281; P:GO:0044283; P:GO:0046394; P:GO:0046467; P:GO:0071704; P:GO:0072330; P:GO:1901564; P:GO:19…	P:very long-chain fatty acid metabolic process; P:organic acid metabolic process; P:lipid metabolic process; P:fatty acid metabolic process; P:fatty acid biosynthetic process; P:membrane lipid metabolic process; P:sphingolipid metabolic process; P:nitrogen compound metabolic process; P:metabolic process; P:lipid biosynthetic process; P:biosynthetic process; P:cellular process; P:organic acid bios…
MSTRG.865.1	AN1-type zinc finger protein 1-like	-1.05766	5.48159e-08	Down	1218	20	6.92938e-163	62.74	2	F:GO:0008270; C:GO:0005737	F:zinc ion binding; C:cytoplasm			IPR035896 (G3DSA:4.10.1110.GENE3D); IPR035896 (G3DSA:4.10.1110.GENE3D); IPR000058 (PFAM); PTHR14677 (PANTHER); IPR000058 (PROSITE_PROFILES); IPR035896 (SUPERFAMILY); IPR035896 (SUPERFAMILY)	F:GO:0008270; C:GO:0005622; C:GO:0005737; C:GO:0110165	F:zinc ion binding; C:intracellular anatomical structure; C:cytoplasm; C:cellular anatomical entity
MSTRG.19331.1	intracellular protein transport protein USO1-like	-1.05794	0.00564431	Down	1766	20	4.08968e-48	50.97						IPR036514 (G3DSA:3.40.50.GENE3D); IPR019143 (PFAM); SSF52266 (SUPERFAMILY)	no GO terms	no GO terms
MSTRG.20536.1	hypothetical protein J6590_041628	-1.05898	0.00639831	Down	555	1	4.6113e-28	68.6						no IPS match	no IPS match	no IPS match
MSTRG.15141.1	---NA---	-1.06015	0.0120721	Down	740									no IPS match	no IPS match	no IPS match
ANN31852-RA	5'-AMP-activated protein kinase subunit beta-1	-1.0604	0.0380472	Down	831	20	0	85.99	11	P:GO:0006633; P:GO:0007165; P:GO:0016310; P:GO:0050790; F:GO:0016301; F:GO:0019901; C:GO:0005634; C:GO:0005737; C:GO:0016020; C:GO:0140535; C:GO:1902911	P:fatty acid biosynthetic process; P:signal transduction; P:phosphorylation; P:regulation of catalytic activity; F:kinase activity; F:protein kinase binding; C:nucleus; C:cytoplasm; C:membrane; C:intracellular protein-containing complex; C:protein kinase complex	EC:2.7	Transferring phosphorus-containing groups	IPR013783 (G3DSA:2.60.40.GENE3D); IPR032640 (PFAM); G3DSA:6.20.250.60 (GENE3D); IPR006828 (PFAM); mobidb-lite (MOBIDB_LITE); mobidb-lite (MOBIDB_LITE); PTHR10343 (PANTHER); cd02859 (CDD); IPR014756 (SUPERFAMILY); IPR037256 (SUPERFAMILY)	P:GO:0007154; P:GO:0007165; P:GO:0009987; P:GO:0023052; P:GO:0050789; P:GO:0050794; P:GO:0050896; P:GO:0051716; P:GO:0065007; F:GO:0005488; F:GO:0005515; F:GO:0019899; F:GO:0019900; F:GO:0019901; C:GO:0005622; C:GO:0005634; C:GO:0005737; C:GO:0016020; C:GO:0032991; C:GO:0043226; C:GO:0043227; C:GO:0043229; C:GO:0043231; C:GO:0061695; C:GO:0110165; C:GO:0140535; C:GO:1902494; C:GO:1902911; C:GO:19…	P:cell communication; P:signal transduction; P:cellular process; P:signaling; P:regulation of biological process; P:regulation of cellular process; P:response to stimulus; P:cellular response to stimulus; P:biological regulation; F:binding; F:protein binding; F:enzyme binding; F:kinase binding; F:protein kinase binding; C:intracellular anatomical structure; C:nucleus; C:cytoplasm; C:membrane; C:p…
MSTRG.933.1	---NA---	-1.06042	0.025858	Down	1193									no IPS match	no IPS match	no IPS match
MSTRG.21385.2	Protein SET	-1.06071	0.00944611	Down	2220	20	6.35383e-91	81.43	6	P:GO:0006334; F:GO:0003682; F:GO:0042393; C:GO:0000785; C:GO:0005634; C:GO:0016020	P:nucleosome assembly; F:chromatin binding; F:histone binding; C:chromatin; C:nucleus; C:membrane			G3DSA:1.20.5.1500 (GENE3D); IPR002164 (PFAM); G3DSA:3.30.1120.90 (GENE3D); mobidb-lite (MOBIDB_LITE); mobidb-lite (MOBIDB_LITE); mobidb-lite (MOBIDB_LITE); mobidb-lite (MOBIDB_LITE); mobidb-lite (MOBIDB_LITE); IPR002164 (PANTHER); IPR037231 (SUPERFAMILY)	P:GO:0006334; F:GO:0003682; F:GO:0005488; F:GO:0005515; F:GO:0042393; C:GO:0000785; C:GO:0005622; C:GO:0005634; C:GO:0005694; C:GO:0016020; C:GO:0043226; C:GO:0043227; C:GO:0043228; C:GO:0043229; C:GO:0043231; C:GO:0043232; C:GO:0110165	P:nucleosome assembly; F:chromatin binding; F:binding; F:protein binding; F:histone binding; C:chromatin; C:intracellular anatomical structure; C:nucleus; C:chromosome; C:membrane; C:organelle; C:membrane-bounded organelle; C:non-membrane-bounded organelle; C:intracellular organelle; C:intracellular membrane-bounded organelle; C:intracellular non-membrane-bounded organelle; C:cellular anatomical …
MSTRG.15537.1	dynein axonemal assembly factor 1	-1.0643	0.00761283	Down	3171	20	2.64059e-126	79.86	18	P:GO:0001947; P:GO:0003356; P:GO:0030324; P:GO:0035469; P:GO:0036158; P:GO:0036159; P:GO:0044458; P:GO:0060287; P:GO:0071907; P:GO:0071910; F:GO:0005515; F:GO:0070840; C:GO:0000922; C:GO:0005576; C:GO:0005829; C:GO:0005886; C:GO:0005930; C:GO:0016607	P:heart looping; P:regulation of cilium beat frequency; P:lung development; P:determination of pancreatic left/right asymmetry; P:outer dynein arm assembly; P:inner dynein arm assembly; P:motile cilium assembly; P:epithelial cilium movement involved in determination of left/right asymmetry; P:determination of digestive tract left/right asymmetry; P:determination of liver left/right asymmetry; F:p…			PF14580 (PFAM); IPR032675 (G3DSA:3.80.10.GENE3D); mobidb-lite (MOBIDB_LITE); mobidb-lite (MOBIDB_LITE); mobidb-lite (MOBIDB_LITE); mobidb-lite (MOBIDB_LITE); mobidb-lite (MOBIDB_LITE); mobidb-lite (MOBIDB_LITE); mobidb-lite (MOBIDB_LITE); PTHR45973 (PANTHER); IPR001611 (PROSITE_PROFILES); IPR001611 (PROSITE_PROFILES); IPR001611 (PROSITE_PROFILES); IPR001611 (PROSITE_PROFILES); SSF52075 (SUPERFAMI…	F:GO:0005515	F:protein binding
ANN16430-RA	WD repeat-containing protein 78-like	-1.06696	0.00208149	Down	2331	20	0	58.92	6	P:GO:0003341; F:GO:0005515; C:GO:0005858; C:GO:0005874; C:GO:0030990; C:GO:0098590	P:cilium movement; F:protein binding; C:axonemal dynein complex; C:microtubule; C:intraciliary transport particle; C:plasma membrane region			IPR015943 (G3DSA:2.130.10.GENE3D); IPR015943 (G3DSA:2.130.10.GENE3D); PTHR12442 (PANTHER); IPR001680 (PROSITE_PROFILES); IPR036322 (SUPERFAMILY)	P:GO:0003341; P:GO:0006928; P:GO:0007017; P:GO:0007018; P:GO:0009987; F:GO:0005488; F:GO:0005515; C:GO:0005622; C:GO:0005737; C:GO:0005856; C:GO:0005858; C:GO:0005874; C:GO:0005875; C:GO:0005886; C:GO:0005929; C:GO:0005930; C:GO:0015630; C:GO:0016020; C:GO:0030286; C:GO:0030990; C:GO:0032838; C:GO:0032991; C:GO:0042995; C:GO:0043226; C:GO:0043227; C:GO:0043228; C:GO:0043229; C:GO:0043232; C:GO:00…	P:cilium movement; P:obsolete movement of cell or subcellular component; P:microtubule-based process; P:microtubule-based movement; P:cellular process; F:binding; F:protein binding; C:intracellular anatomical structure; C:cytoplasm; C:cytoskeleton; C:axonemal dynein complex; C:microtubule; C:microtubule associated complex; C:plasma membrane; C:cilium; C:axoneme; C:microtubule cytoskeleton; C:memb…
MSTRG.11509.1	---NA---	-1.0706	0.00672935	Down	4649									mobidb-lite (MOBIDB_LITE); mobidb-lite (MOBIDB_LITE); mobidb-lite (MOBIDB_LITE); mobidb-lite (MOBIDB_LITE); mobidb-lite (MOBIDB_LITE); mobidb-lite (MOBIDB_LITE)	no GO terms	no GO terms
ANN21367-RA	protein YIPF3-like	-1.07706	0.016683	Down	1160	20	5.56094e-96	67.48	2	C:GO:0005737; C:GO:0016020	C:cytoplasm; C:membrane			no IPS match	no IPS match	no IPS match
MSTRG.355.3	protein HEXIM1	-1.07934	0.0326922	Down	3721	20	7.11433e-133	61.97	14	P:GO:0000079; P:GO:0000122; P:GO:0006469; P:GO:0045786; P:GO:2000113; F:GO:0004693; F:GO:0004860; F:GO:0004861; F:GO:0017069; F:GO:0019901; F:GO:0030332; C:GO:0005654; C:GO:0005737; C:GO:0016020	P:regulation of cyclin-dependent protein serine/threonine kinase activity; P:negative regulation of transcription by RNA polymerase II; P:negative regulation of protein kinase activity; P:negative regulation of cell cycle; P:negative regulation of cellular macromolecule biosynthetic process; F:cyclin-dependent protein serine/threonine kinase activity; F:protein kinase inhibitor activity; F:cyclin…			IPR024872 (PRINTS); G3DSA:6.10.250.2910 (GENE3D); IPR024872 (PFAM); mobidb-lite (MOBIDB_LITE); mobidb-lite (MOBIDB_LITE); mobidb-lite (MOBIDB_LITE); mobidb-lite (MOBIDB_LITE); mobidb-lite (MOBIDB_LITE); mobidb-lite (MOBIDB_LITE); mobidb-lite (MOBIDB_LITE); IPR024872 (PANTHER)	P:GO:0000079; P:GO:0000122; P:GO:0001932; P:GO:0001933; P:GO:0006139; P:GO:0006351; P:GO:0006355; P:GO:0006357; P:GO:0006366; P:GO:0006468; P:GO:0006469; P:GO:0006725; P:GO:0006793; P:GO:0006796; P:GO:0006807; P:GO:0007049; P:GO:0008152; P:GO:0009058; P:GO:0009059; P:GO:0009889; P:GO:0009890; P:GO:0009892; P:GO:0009987; P:GO:0010467; P:GO:0010468; P:GO:0010556; P:GO:0010558; P:GO:0010563; P:GO:00…	P:regulation of cyclin-dependent protein serine/threonine kinase activity; P:negative regulation of transcription by RNA polymerase II; P:regulation of protein phosphorylation; P:negative regulation of protein phosphorylation; P:nucleobase-containing compound metabolic process; P:DNA-templated transcription; P:regulation of DNA-templated transcription; P:regulation of transcription by RNA polymer…
MSTRG.14603.1	scoloptoxin SSD976-like	-1.07937	0.0446574	Down	1356	20	2.49512e-50	53.87	1	C:GO:0005615	C:extracellular space			IPR002413 (PRINTS); IPR001283 (PRINTS); IPR014044 (PFAM); IPR035940 (G3DSA:3.40.33.GENE3D); IPR001283 (PANTHER); cd05380 (CDD); IPR035940 (SUPERFAMILY)	C:GO:0005576; C:GO:0005615; C:GO:0110165	C:extracellular region; C:extracellular space; C:cellular anatomical entity
MSTRG.19223.2	serine/arginine repetitive matrix protein 2 isoform X1	-1.08486	0.000850784	Down	2707	20	0	61.01						mobidb-lite (MOBIDB_LITE); mobidb-lite (MOBIDB_LITE); mobidb-lite (MOBIDB_LITE); mobidb-lite (MOBIDB_LITE); mobidb-lite (MOBIDB_LITE); mobidb-lite (MOBIDB_LITE); mobidb-lite (MOBIDB_LITE)	no GO terms	no GO terms
MSTRG.22645.5	---NA---	-1.08789	0.0167889	Down	360									no IPS match	no IPS match	no IPS match
MSTRG.13419.1	---NA---	-1.09101	0.0254757	Down	596									no IPS match	no IPS match	no IPS match
MSTRG.3022.4	---NA---	-1.09678	4.18874e-05	Down	476									IPR011992 (SUPERFAMILY)	no GO terms	no GO terms
MSTRG.9331.1	maltase A3-like	-1.09688	3.10891e-05	Down	2056	20	0	69.25	1	P:GO:0005975	P:carbohydrate metabolic process			IPR006047 (PFAM); IPR045857 (G3DSA:3.90.400.GENE3D); G3DSA:3.20.20.80 (GENE3D); mobidb-lite (MOBIDB_LITE); mobidb-lite (MOBIDB_LITE); PTHR10357 (PANTHER); cd11328 (CDD); IPR017853 (SUPERFAMILY)	P:GO:0005975	P:carbohydrate metabolic process
MSTRG.25509.2	elongation of very long chain fatty acids protein AAEL008004-like	-1.10095	0.000452295	Down	1263	20	3.19379e-143	69.16	7	P:GO:0000038; P:GO:0006633; P:GO:0030148; F:GO:0009922; C:GO:0005773; C:GO:0005789; C:GO:0005886	P:very long-chain fatty acid metabolic process; P:fatty acid biosynthetic process; P:sphingolipid biosynthetic process; F:fatty acid elongase activity; C:vacuole; C:endoplasmic reticulum membrane; C:plasma membrane	EC:2.3.1	Acyltransferases	IPR002076 (PFAM); IPR002076 (PANTHER)	P:GO:0000038; P:GO:0006082; P:GO:0006629; P:GO:0006631; P:GO:0006633; P:GO:0006643; P:GO:0006665; P:GO:0006807; P:GO:0008152; P:GO:0008610; P:GO:0009058; P:GO:0009987; P:GO:0016053; P:GO:0019752; P:GO:0030148; P:GO:0032787; P:GO:0043436; P:GO:0044237; P:GO:0044238; P:GO:0044249; P:GO:0044255; P:GO:0044281; P:GO:0044283; P:GO:0046394; P:GO:0046467; P:GO:0071704; P:GO:0072330; P:GO:1901564; P:GO:19…	P:very long-chain fatty acid metabolic process; P:organic acid metabolic process; P:lipid metabolic process; P:fatty acid metabolic process; P:fatty acid biosynthetic process; P:membrane lipid metabolic process; P:sphingolipid metabolic process; P:nitrogen compound metabolic process; P:metabolic process; P:lipid biosynthetic process; P:biosynthetic process; P:cellular process; P:organic acid bios…
ANN12761-RA	larval cuticle protein A3A-like	-1.10523	0.015769	Down	732	20	2.33552e-38	88.89	3	F:GO:0042302; C:GO:0005615; C:GO:0031012	F:structural constituent of cuticle; C:extracellular space; C:extracellular matrix			IPR000618 (PRINTS); IPR000618 (PFAM); mobidb-lite (MOBIDB_LITE); PTHR12236 (PANTHER); IPR000618 (PROSITE_PROFILES)	C:GO:0005576; C:GO:0005615; C:GO:0030312; C:GO:0031012; C:GO:0071944; C:GO:0110165	C:extracellular region; C:extracellular space; C:external encapsulating structure; C:extracellular matrix; C:cell periphery; C:cellular anatomical entity
ANN19817-RA	venom carboxylesterase-6-like	-1.10865	0.0100301	Down	1647	20	0	60.83	4	F:GO:0016787; F:GO:0052689; C:GO:0016020; C:GO:0016020	F:hydrolase activity; F:carboxylic ester hydrolase activity; C:membrane; C:membrane			IPR029058 (G3DSA:3.40.50.GENE3D); IPR002018 (PFAM); PTHR11559 (PANTHER); IPR029058 (SUPERFAMILY)	no GO terms	no GO terms
MSTRG.12567.1	phospholipase A1 member A-like	-1.11208	0.0106833	Down	1213	20	5.62687e-51	48.19	1	F:GO:0016298	F:lipase activity	EC:3	Hydrolases	IPR029058 (G3DSA:3.40.50.GENE3D); IPR013818 (PFAM); IPR000734 (PANTHER); IPR029058 (SUPERFAMILY)	F:GO:0016298	F:lipase activity
MSTRG.23049.2	adenylate kinase isoenzyme 1 isoform X2	-1.11717	4.54405e-05	Down	2067	20	3.71415e-123	81.28	6	P:GO:0006165; P:GO:0009142; F:GO:0005524; F:GO:0016776; F:GO:0019205; C:GO:0005829	P:nucleoside diphosphate phosphorylation; P:nucleoside triphosphate biosynthetic process; F:ATP binding; F:phosphotransferase activity, phosphate group as acceptor; F:nucleobase-containing compound kinase activity; C:cytosol	EC:2.7	Transferring phosphorus-containing groups	IPR000850 (PRINTS); IPR027417 (G3DSA:3.40.50.GENE3D); PF00406 (PFAM); IPR000850 (PANTHER); IPR000850 (HAMAP); IPR000850 (CDD); IPR027417 (SUPERFAMILY)	P:GO:0006139; P:GO:0006165; P:GO:0006725; P:GO:0006753; P:GO:0006793; P:GO:0006796; P:GO:0006807; P:GO:0008152; P:GO:0009058; P:GO:0009117; P:GO:0009132; P:GO:0009141; P:GO:0009142; P:GO:0009987; P:GO:0016310; P:GO:0018130; P:GO:0019438; P:GO:0019637; P:GO:0034641; P:GO:0034654; P:GO:0044237; P:GO:0044238; P:GO:0044249; P:GO:0044271; P:GO:0044281; P:GO:0046483; P:GO:0046939; P:GO:0055086; P:GO:00…	P:nucleobase-containing compound metabolic process; P:nucleoside diphosphate phosphorylation; P:cellular aromatic compound metabolic process; P:nucleoside phosphate metabolic process; P:phosphorus metabolic process; P:phosphate-containing compound metabolic process; P:nitrogen compound metabolic process; P:metabolic process; P:biosynthetic process; P:nucleotide metabolic process; P:nucleoside dip…
MSTRG.3344.4	titin isoform X9	-1.12045	1.85751e-09	Down	25904	20	0	88.01	2	P:GO:0009653; P:GO:0030154	P:anatomical structure morphogenesis; P:cell differentiation
MSTRG.3975.3	---NA---	-1.12184	0.0394168	Down	2379									no IPS match	no IPS match	no IPS match
MSTRG.2125.2	N-acetylglucosamine-6-phosphate deacetylase	-1.12239	0.0340057	Down	931	20	2.85986e-113	82.7	6	P:GO:0005975; P:GO:0006044; P:GO:0046348; F:GO:0008448; F:GO:0046872; F:GO:0047419	P:carbohydrate metabolic process; P:N-acetylglucosamine metabolic process; P:amino sugar catabolic process; F:N-acetylglucosamine-6-phosphate deacetylase activity; F:metal ion binding; F:N-acetylgalactosamine-6-phosphate deacetylase activity	EC:3.5.1.25	N-acetylglucosamine-6-phosphate deacetylase	G3DSA:3.20.20.140 (GENE3D); IPR006680 (PFAM); PTHR11113 (PANTHER); IPR032466 (SUPERFAMILY); IPR011059 (SUPERFAMILY)	P:GO:0006040; P:GO:0008152; P:GO:0009056; P:GO:0046348; P:GO:0071704; P:GO:1901135; P:GO:1901136; P:GO:1901575; F:GO:0003824; F:GO:0016787; F:GO:0016810; F:GO:0016811; F:GO:0019213	P:amino sugar metabolic process; P:metabolic process; P:catabolic process; P:amino sugar catabolic process; P:organic substance metabolic process; P:carbohydrate derivative metabolic process; P:carbohydrate derivative catabolic process; P:organic substance catabolic process; F:catalytic activity; F:hydrolase activity; F:hydrolase activity, acting on carbon-nitrogen (but not peptide) bonds; F:hydr…
ANN21907-RA	arylphorin subunit beta-like	-1.12533	4.74734e-05	Down	2157	20	7.40277e-174	68.05						IPR013788 (PRINTS); IPR037020 (G3DSA:2.60.40.GENE3D); IPR000896 (PFAM); IPR005203 (PFAM); IPR005204 (PFAM); IPR036697 (G3DSA:1.20.1370.GENE3D); IPR008922 (G3DSA:1.10.1280.GENE3D); mobidb-lite (MOBIDB_LITE); mobidb-lite (MOBIDB_LITE); IPR013788 (PANTHER); IPR036697 (SUPERFAMILY); IPR008922 (SUPERFAMILY); IPR014756 (SUPERFAMILY)	no GO terms	no GO terms
MSTRG.17106.3	17-beta-hydroxysteroid dehydrogenase 13-like	-1.1261	0.0202474	Down	1894	20	1.30035e-88	60.48	2	F:GO:0016616; C:GO:0005811	F:oxidoreductase activity, acting on the CH-OH group of donors, NAD or NADP as acceptor; C:lipid droplet			IPR002347 (PRINTS); IPR002347 (PRINTS); IPR002347 (PFAM); G3DSA:3.40.50.720 (GENE3D); PTHR24322 (PANTHER); IPR036291 (SUPERFAMILY)	F:GO:0003824; F:GO:0016491; F:GO:0016616; C:GO:0005622; C:GO:0005811; C:GO:0043226; C:GO:0043228; C:GO:0043229; C:GO:0043232; C:GO:0110165	F:catalytic activity; F:oxidoreductase activity; F:oxidoreductase activity, acting on the CH-OH group of donors, NAD or NADP as acceptor; C:intracellular anatomical structure; C:lipid droplet; C:organelle; C:non-membrane-bounded organelle; C:intracellular organelle; C:intracellular non-membrane-bounded organelle; C:cellular anatomical entity
MSTRG.21797.1	fatty acyl-CoA reductase wat-like	-1.13183	0.0239817	Down	1697	20	0	56.17	4	P:GO:0006637; F:GO:0080019; C:GO:0005777; C:GO:0016020	P:acyl-CoA metabolic process; F:fatty-acyl-CoA reductase (alcohol-forming) activity; C:peroxisome; C:membrane			IPR013120 (PFAM); IPR033640 (PFAM); G3DSA:3.40.50.720 (GENE3D); IPR026055 (PANTHER); IPR033640 (CDD); IPR036291 (SUPERFAMILY)	P:GO:0006139; P:GO:0006163; P:GO:0006637; P:GO:0006725; P:GO:0006753; P:GO:0006790; P:GO:0006793; P:GO:0006796; P:GO:0006807; P:GO:0008152; P:GO:0009117; P:GO:0009150; P:GO:0009259; P:GO:0009987; P:GO:0019637; P:GO:0019693; P:GO:0034641; P:GO:0043603; P:GO:0044237; P:GO:0044238; P:GO:0044281; P:GO:0046483; P:GO:0055086; P:GO:0071704; P:GO:0072521; P:GO:1901135; P:GO:1901360; P:GO:1901564; F:GO:00…	P:nucleobase-containing compound metabolic process; P:purine nucleotide metabolic process; P:acyl-CoA metabolic process; P:cellular aromatic compound metabolic process; P:nucleoside phosphate metabolic process; P:sulfur compound metabolic process; P:phosphorus metabolic process; P:phosphate-containing compound metabolic process; P:nitrogen compound metabolic process; P:metabolic process; P:nucleo…
MSTRG.282.2	lipid storage droplets surface-binding protein 2	-1.13358	0.00028932	Down	1264	20	2.51539e-125	69.77	5	P:GO:0019915; P:GO:0032879; P:GO:0048518; C:GO:0005811; C:GO:0005829	P:lipid storage; P:regulation of localization; P:positive regulation of biological process; C:lipid droplet; C:cytosol			IPR004279 (PFAM); mobidb-lite (MOBIDB_LITE); PTHR14024 (PANTHER)	P:GO:0010876; P:GO:0019915; P:GO:0032879; P:GO:0033036; P:GO:0048518; P:GO:0050789; P:GO:0051179; P:GO:0051235; P:GO:0065007; C:GO:0005622; C:GO:0005737; C:GO:0005811; C:GO:0005829; C:GO:0043226; C:GO:0043228; C:GO:0043229; C:GO:0043232; C:GO:0110165	P:lipid localization; P:lipid storage; P:regulation of localization; P:macromolecule localization; P:positive regulation of biological process; P:regulation of biological process; P:localization; P:maintenance of location; P:biological regulation; C:intracellular anatomical structure; C:cytoplasm; C:lipid droplet; C:cytosol; C:organelle; C:non-membrane-bounded organelle; C:intracellular organelle…
ANN30072-RA	TPA_asm: penton	-1.13746	0.000349462	Down	2637	20	2.00544e-61	61.4	4	P:GO:0006644; P:GO:0050482; F:GO:0004623; F:GO:0005198	P:phospholipid metabolic process; P:arachidonic acid secretion; F:phospholipase A2 activity; F:structural molecule activity			IPR036444 (G3DSA:1.20.90.GENE3D); IPR013607 (PFAM); mobidb-lite (MOBIDB_LITE); mobidb-lite (MOBIDB_LITE)	P:GO:0006644; P:GO:0050482; F:GO:0004623; F:GO:0005198	P:phospholipid metabolic process; P:arachidonic acid secretion; F:phospholipase A2 activity; F:structural molecule activity
MSTRG.15005.1	general odorant-binding protein 67-like	-1.1418	0.0224468	Down	660	20	9.1971e-20	59.4	1	F:GO:0005549	F:odorant binding			G3DSA:1.10.238.270 (GENE3D)	no GO terms	no GO terms
MSTRG.13861.1	inositol polyphosphate multikinase	-1.14315	0.00845586	Down	1153	20	1.54282e-127	61.65	8	P:GO:0007444; P:GO:0032958; F:GO:0000823; F:GO:0008440; F:GO:0047326; C:GO:0005654; C:GO:0005737; C:GO:0016020	P:imaginal disc development; P:inositol phosphate biosynthetic process; F:inositol-1,4,5-trisphosphate 6-kinase activity; F:inositol-1,4,5-trisphosphate 3-kinase activity; F:inositol tetrakisphosphate 5-kinase activity; C:nucleoplasm; C:cytoplasm; C:membrane	EC:2.7.1.151; EC:2.7.1.140; EC:2.7.1.127	inositol-polyphosphate multikinase; inositol-tetrakisphosphate 5-kinase; inositol-trisphosphate 3-kinase	IPR038286 (G3DSA:3.30.470.GENE3D); IPR005522 (PFAM); mobidb-lite (MOBIDB_LITE); IPR005522 (PANTHER); SSF56104 (SUPERFAMILY)	P:GO:0006066; P:GO:0006793; P:GO:0006796; P:GO:0008152; P:GO:0009058; P:GO:0009987; P:GO:0019637; P:GO:0032958; P:GO:0044237; P:GO:0044281; P:GO:0044283; P:GO:0046165; P:GO:0071704; P:GO:0090407; P:GO:1901576; P:GO:1901615; P:GO:1901617; F:GO:0003824; F:GO:0016301; F:GO:0016740; F:GO:0016772; F:GO:0016773; C:GO:0005622; C:GO:0005634; C:GO:0005737; C:GO:0016020; C:GO:0043226; C:GO:0043227; C:GO:00…	P:alcohol metabolic process; P:phosphorus metabolic process; P:phosphate-containing compound metabolic process; P:metabolic process; P:biosynthetic process; P:cellular process; P:organophosphate metabolic process; P:inositol phosphate biosynthetic process; P:cellular metabolic process; P:small molecule metabolic process; P:small molecule biosynthetic process; P:alcohol biosynthetic process; P:org…
ANN17874-RA	Transposon Tf2-6 polyprotein	-1.14354	0.0401343	Down	4272	20	0	56.23	2	P:GO:0015074; F:GO:0003676	P:DNA integration; F:nucleic acid binding			IPR043128 (G3DSA:3.30.70.GENE3D); IPR000477 (PFAM); IPR041373 (PFAM); IPR021109 (G3DSA:2.40.70.GENE3D); IPR036397 (G3DSA:3.30.420.GENE3D); G3DSA:3.10.10.10 (GENE3D); G3DSA:1.10.340.70 (GENE3D); IPR041588 (PFAM); IPR001584 (PFAM); PTHR37984 (PANTHER); IPR001584 (PROSITE_PROFILES); cd09274 (CDD); cd01647 (CDD); IPR012337 (SUPERFAMILY); IPR043502 (SUPERFAMILY); IPR021109 (SUPERFAMILY)	P:GO:0015074; F:GO:0003676	P:DNA integration; F:nucleic acid binding
MSTRG.26676.2	---NA---	-1.14481	0.00415758	Down	991									no IPS match	no IPS match	no IPS match
MSTRG.19251.2	G-protein coupled receptor Mth2-like isoform X1	-1.14881	0.0215351	Down	3180	20	4.71975e-140	58.69	4	P:GO:0007166; P:GO:0007186; F:GO:0004930; C:GO:0016020	P:cell surface receptor signaling pathway; P:G protein-coupled receptor signaling pathway; F:G protein-coupled receptor activity; C:membrane			IPR000832 (PFAM); IPR023311 (G3DSA:2.170.180.GENE3D); IPR010596 (PFAM); G3DSA:1.20.1070.10 (GENE3D); PTHR47154 (PANTHER); IPR017981 (PROSITE_PROFILES); cd15039 (CDD); IPR036272 (SUPERFAMILY)	P:GO:0007166; P:GO:0007186; F:GO:0004888; F:GO:0004930; C:GO:0016020	P:cell surface receptor signaling pathway; P:G protein-coupled receptor signaling pathway; F:transmembrane signaling receptor activity; F:G protein-coupled receptor activity; C:membrane
MSTRG.22645.4	---NA---	-1.15083	0.000875431	Down	314									no IPS match	no IPS match	no IPS match
MSTRG.20592.1	piwi-like protein Siwi	-1.15214	0.00352648	Down	4323	20	8.11059e-47	66.93	1	F:GO:0005515	F:protein binding			IPR003100 (PFAM); G3DSA:2.170.260.10 (GENE3D); IPR003100 (PROSITE_PROFILES); IPR036085 (SUPERFAMILY)	F:GO:0005515	F:protein binding
ANN27856-RA	Hypothetical predicted protein	-1.15216	0.0474818	Down	2691	20	0	57.6	3	P:GO:0016485; F:GO:0004222; C:GO:0005886	P:protein processing; F:metalloendopeptidase activity; C:plasma membrane			IPR008753 (PFAM); IPR018497 (PFAM); IPR024079 (G3DSA:3.40.390.GENE3D); IPR042089 (G3DSA:1.10.1380.GENE3D); mobidb-lite (MOBIDB_LITE); mobidb-lite (MOBIDB_LITE); IPR000718 (PANTHER); IPR000718 (PROSITE_PROFILES); SSF55486 (SUPERFAMILY)	P:GO:0006508; P:GO:0006807; P:GO:0008152; P:GO:0010467; P:GO:0016485; P:GO:0019538; P:GO:0043170; P:GO:0044238; P:GO:0051604; P:GO:0071704; P:GO:1901564; F:GO:0003824; F:GO:0004175; F:GO:0004222; F:GO:0008233; F:GO:0008237; F:GO:0016787; F:GO:0140096; C:GO:0005886; C:GO:0016020; C:GO:0071944; C:GO:0110165	P:proteolysis; P:nitrogen compound metabolic process; P:metabolic process; P:gene expression; P:protein processing; P:protein metabolic process; P:macromolecule metabolic process; P:primary metabolic process; P:protein maturation; P:organic substance metabolic process; P:organonitrogen compound metabolic process; F:catalytic activity; F:endopeptidase activity; F:metalloendopeptidase activity; F:p…
MSTRG.17751.1	troponin C, isoallergen Bla g 6.0101-like isoform X1	-1.15414	0.0062621	Down	2726	20	2.50435e-68	79.76	4	F:GO:0003824; F:GO:0005509; F:GO:0005515; F:GO:0030234	F:catalytic activity; F:calcium ion binding; F:protein binding; F:enzyme regulator activity			IPR002048 (PFAM); G3DSA:1.10.238.10 (GENE3D); G3DSA:1.10.238.10 (GENE3D); PTHR23050 (PANTHER); IPR002048 (PROSITE_PROFILES); IPR002048 (PROSITE_PROFILES); IPR002048 (PROSITE_PROFILES); IPR002048 (PROSITE_PROFILES); IPR002048 (CDD); IPR011992 (SUPERFAMILY)	F:GO:0003824; F:GO:0005488; F:GO:0005509; F:GO:0005515; F:GO:0030234; F:GO:0043167; F:GO:0043169; F:GO:0046872; F:GO:0098772	F:catalytic activity; F:binding; F:calcium ion binding; F:protein binding; F:enzyme regulator activity; F:ion binding; F:cation binding; F:metal ion binding; F:molecular function regulator activity
ANN20746-RA	polycystic kidney disease protein 1-like	-1.15585	0.00212178	Down	921	20	1.18185e-81	61						IPR011011 (SUPERFAMILY)	no GO terms	no GO terms
MSTRG.15012.1	secreted Chitin binding peritrophin-like protein	-1.15977	0.0215678	Down	1151	20	4.92362e-31	48.26	2	F:GO:0008061; C:GO:0005576	F:chitin binding; C:extracellular region			G3DSA:2.170.140.10 (GENE3D); IPR002557 (PFAM); IPR002557 (PROSITE_PROFILES); IPR002557 (PROSITE_PROFILES); IPR036508 (SUPERFAMILY); IPR036508 (SUPERFAMILY)	F:GO:0008061; C:GO:0005576	F:chitin binding; C:extracellular region
MSTRG.14770.1	troponin I isoform X8	-1.16325	0.00455668	Down	1138	20	2.71952e-52	94.7	2	P:GO:0006936; C:GO:0005861	P:muscle contraction; C:troponin complex			IPR001978 (PFAM); IPR038077 (G3DSA:1.20.5.GENE3D); mobidb-lite (MOBIDB_LITE); mobidb-lite (MOBIDB_LITE); mobidb-lite (MOBIDB_LITE); mobidb-lite (MOBIDB_LITE); mobidb-lite (MOBIDB_LITE); PTHR13738 (PANTHER); IPR038077 (SUPERFAMILY)	P:GO:0003008; P:GO:0003012; P:GO:0006936; P:GO:0032501; C:GO:0005622; C:GO:0005737; C:GO:0005856; C:GO:0005861; C:GO:0015629; C:GO:0030016; C:GO:0030017; C:GO:0032991; C:GO:0043226; C:GO:0043228; C:GO:0043229; C:GO:0043232; C:GO:0043292; C:GO:0099080; C:GO:0099081; C:GO:0099512; C:GO:0110165	P:system process; P:muscle system process; P:muscle contraction; P:multicellular organismal process; C:intracellular anatomical structure; C:cytoplasm; C:cytoskeleton; C:troponin complex; C:actin cytoskeleton; C:myofibril; C:sarcomere; C:protein-containing complex; C:organelle; C:non-membrane-bounded organelle; C:intracellular organelle; C:intracellular non-membrane-bounded organelle; C:contracti…
MSTRG.4155.1	neuronal calcium sensor 2	-1.16558	0.0144396	Down	6569	20	4.81433e-122	97.78	1	F:GO:0005509	F:calcium ion binding			PR00450 (PRINTS); IPR002048 (PFAM); IPR002048 (PFAM); G3DSA:1.10.238.10 (GENE3D); IPR028846 (PANTHER); IPR002048 (PROSITE_PROFILES); IPR002048 (PROSITE_PROFILES); IPR002048 (PROSITE_PROFILES); IPR002048 (CDD); IPR002048 (CDD); IPR011992 (SUPERFAMILY)	F:GO:0005488; F:GO:0005509; F:GO:0043167; F:GO:0043169; F:GO:0046872	F:binding; F:calcium ion binding; F:ion binding; F:cation binding; F:metal ion binding
MSTRG.16262.1	glutathione S-transferase 1-like	-1.16615	0.000229598	Down	1091	20	2.39042e-90	77.96	6	P:GO:0006518; P:GO:0006575; P:GO:0006749; P:GO:0006790; P:GO:0034641; F:GO:0004364	P:peptide metabolic process; P:cellular modified amino acid metabolic process; P:glutathione metabolic process; P:sulfur compound metabolic process; P:cellular nitrogen compound metabolic process; F:glutathione transferase activity			IPR004046 (PFAM); G3DSA:1.20.1050.10 (GENE3D); G3DSA:3.40.30.10 (GENE3D); IPR004045 (PFAM); IPR040079 (SFLD); SFLDG01153 (SFLD); PTHR43969 (PANTHER); IPR010987 (PROSITE_PROFILES); IPR004045 (PROSITE_PROFILES); cd03045 (CDD); IPR036282 (SUPERFAMILY); IPR036249 (SUPERFAMILY)	P:GO:0006518; P:GO:0006575; P:GO:0006749; P:GO:0006790; P:GO:0006807; P:GO:0008152; P:GO:0009987; P:GO:0034641; P:GO:0043603; P:GO:0044237; P:GO:0071704; P:GO:1901564; F:GO:0003824; F:GO:0004364; F:GO:0016740; F:GO:0016765	P:peptide metabolic process; P:cellular modified amino acid metabolic process; P:glutathione metabolic process; P:sulfur compound metabolic process; P:nitrogen compound metabolic process; P:metabolic process; P:cellular process; P:cellular nitrogen compound metabolic process; P:amide metabolic process; P:cellular metabolic process; P:organic substance metabolic process; P:organonitrogen compound …
MSTRG.2366.1	---NA---	-1.1666	0.0301569	Down	2674									mobidb-lite (MOBIDB_LITE); mobidb-lite (MOBIDB_LITE); mobidb-lite (MOBIDB_LITE); mobidb-lite (MOBIDB_LITE); mobidb-lite (MOBIDB_LITE); mobidb-lite (MOBIDB_LITE); mobidb-lite (MOBIDB_LITE); mobidb-lite (MOBIDB_LITE); mobidb-lite (MOBIDB_LITE); mobidb-lite (MOBIDB_LITE); mobidb-lite (MOBIDB_LITE); mobidb-lite (MOBIDB_LITE); mobidb-lite (MOBIDB_LITE); mobidb-lite (MOBIDB_LITE); mobidb-lite (MOBIDB_L…	no GO terms	no GO terms
ANN18593-RA	General transcription factor IIH subunit 1	-1.16896	0.0290303	Down	1844	20	0	79.74	7	P:GO:0006289; P:GO:0006360; P:GO:0070816; P:GO:2000112; C:GO:0000439; C:GO:0005675; C:GO:0016020	P:nucleotide-excision repair; P:transcription by RNA polymerase I; P:phosphorylation of RNA polymerase II C-terminal domain; P:regulation of cellular macromolecule biosynthetic process; C:transcription factor TFIIH core complex; C:transcription factor TFIIH holo complex; C:membrane			IPR011993 (G3DSA:2.30.29.GENE3D); G3DSA:6.10.140.1200 (GENE3D); IPR035925 (G3DSA:1.10.3970.GENE3D); IPR005607 (PFAM); IPR013876 (PFAM); mobidb-lite (MOBIDB_LITE); IPR027079 (PANTHER); IPR005607 (PROSITE_PROFILES); IPR005607 (PROSITE_PROFILES); cd13229 (CDD); SSF50729 (SUPERFAMILY); IPR035925 (SUPERFAMILY); IPR035925 (SUPERFAMILY)	P:GO:0006139; P:GO:0006259; P:GO:0006281; P:GO:0006289; P:GO:0006351; P:GO:0006355; P:GO:0006357; P:GO:0006360; P:GO:0006366; P:GO:0006468; P:GO:0006725; P:GO:0006793; P:GO:0006796; P:GO:0006807; P:GO:0006950; P:GO:0006974; P:GO:0008152; P:GO:0009058; P:GO:0009059; P:GO:0009889; P:GO:0009987; P:GO:0010467; P:GO:0010468; P:GO:0010556; P:GO:0016070; P:GO:0016310; P:GO:0018130; P:GO:0019219; P:GO:00…	P:nucleobase-containing compound metabolic process; P:DNA metabolic process; P:DNA repair; P:nucleotide-excision repair; P:DNA-templated transcription; P:regulation of DNA-templated transcription; P:regulation of transcription by RNA polymerase II; P:transcription by RNA polymerase I; P:transcription by RNA polymerase II; P:protein phosphorylation; P:cellular aromatic compound metabolic process; …
MSTRG.23901.1	---NA---	-1.17571	0.00300101	Down	1007									no IPS match	no IPS match	no IPS match
MSTRG.24043.1	---NA---	-1.17914	0.0185615	Down	817									no IPS match	no IPS match	no IPS match
MSTRG.11030.1	---NA---	-1.17972	0.0420824	Down	379									no IPS match	no IPS match	no IPS match
MSTRG.12359.1	---NA---	-1.1882	0.0307885	Down	361									no IPS match	no IPS match	no IPS match
MSTRG.11242.1	---NA---	-1.18885	2.91149e-06	Down	377									no IPS match	no IPS match	no IPS match
MSTRG.14412.5	acyl-CoA Delta(11) desaturase	-1.19211	0.00127819	Down	1016	20	5.59702e-160	77.74	6	P:GO:0006636; F:GO:0005506; F:GO:0016717; C:GO:0005773; C:GO:0005789; C:GO:0005886	P:unsaturated fatty acid biosynthetic process; F:iron ion binding; F:oxidoreductase activity, acting on paired donors, with oxidation of a pair of donors resulting in the reduction of molecular oxygen to two molecules of water; C:vacuole; C:endoplasmic reticulum membrane; C:plasma membrane	EC:1.14.19	Acting on paired donors, with incorporation or reduction of molecular oxygen. The oxygen incorporated need not be derived from O2	IPR015876 (PRINTS); IPR005804 (PFAM); mobidb-lite (MOBIDB_LITE); IPR015876 (PANTHER); IPR015876 (CDD)	P:GO:0006082; P:GO:0006629; P:GO:0006631; P:GO:0006633; P:GO:0006636; P:GO:0008152; P:GO:0008610; P:GO:0009058; P:GO:0009987; P:GO:0016053; P:GO:0019752; P:GO:0032787; P:GO:0033559; P:GO:0043436; P:GO:0044237; P:GO:0044238; P:GO:0044249; P:GO:0044255; P:GO:0044281; P:GO:0044283; P:GO:0046394; P:GO:0071704; P:GO:0072330; P:GO:1901576; F:GO:0003824; F:GO:0005488; F:GO:0005506; F:GO:0016491; F:GO:00…	P:organic acid metabolic process; P:lipid metabolic process; P:fatty acid metabolic process; P:fatty acid biosynthetic process; P:unsaturated fatty acid biosynthetic process; P:metabolic process; P:lipid biosynthetic process; P:biosynthetic process; P:cellular process; P:organic acid biosynthetic process; P:carboxylic acid metabolic process; P:monocarboxylic acid metabolic process; P:unsaturated …
MSTRG.22521.1	---NA---	-1.1934	0.000239128	Down	461									no IPS match	no IPS match	no IPS match
MSTRG.2914.1	protein goliath-like isoform X3	-1.19356	0.00191781	Down	783	20	4.05668e-79	79.85	2	F:GO:0046872; C:GO:0016020	F:metal ion binding; C:membrane			IPR003137 (PFAM); G3DSA:3.50.30.30 (GENE3D); IPR046450 (SUPERFAMILY)	no GO terms	no GO terms
MSTRG.2491.4	protein suppressor of hairy wing	-1.19397	0.00374681	Down	6360	20	2.26976e-39	80.68						no IPS match	no IPS match	no IPS match
ANN22860-RA	40S ribosomal protein S24 isoform X2	-1.19538	3.60854e-09	Down	405	20	8.59303e-69	97.38	4	P:GO:0006412; F:GO:0003735; C:GO:0005840; C:GO:1990904	P:translation; F:structural constituent of ribosome; C:ribosome; C:ribonucleoprotein complex			IPR001976 (PFAM); G3DSA:3.30.70.3370 (GENE3D); mobidb-lite (MOBIDB_LITE); mobidb-lite (MOBIDB_LITE); IPR001976 (PANTHER); IPR001976 (HAMAP); IPR012678 (SUPERFAMILY)	P:GO:0006412; F:GO:0003735; C:GO:0005840	P:translation; F:structural constituent of ribosome; C:ribosome
MSTRG.11847.1	trichohyalin isoform X16	-1.20086	0.0041723	Down	9048	20	0	86.08	7	P:GO:0007274; P:GO:0048167; P:GO:0050808; F:GO:0005198; C:GO:0030863; C:GO:0048786; C:GO:0099568	P:neuromuscular synaptic transmission; P:regulation of synaptic plasticity; P:synapse organization; F:structural molecule activity; C:cortical cytoskeleton; C:presynaptic active zone; C:cytoplasmic region			G3DSA:1.10.287.1490 (GENE3D); IPR019323 (PFAM); G3DSA:1.20.120.330 (GENE3D); mobidb-lite (MOBIDB_LITE); mobidb-lite (MOBIDB_LITE); mobidb-lite (MOBIDB_LITE); mobidb-lite (MOBIDB_LITE); mobidb-lite (MOBIDB_LITE); mobidb-lite (MOBIDB_LITE); mobidb-lite (MOBIDB_LITE); mobidb-lite (MOBIDB_LITE); mobidb-lite (MOBIDB_LITE); mobidb-lite (MOBIDB_LITE); PTHR18861 (PANTHER); SSF57997 (SUPERFAMILY)	P:GO:0007154; P:GO:0007267; P:GO:0007268; P:GO:0007274; P:GO:0009987; P:GO:0010646; P:GO:0016043; P:GO:0023051; P:GO:0023052; P:GO:0034330; P:GO:0048167; P:GO:0050789; P:GO:0050794; P:GO:0050804; P:GO:0050808; P:GO:0065007; P:GO:0065008; P:GO:0071840; P:GO:0098916; P:GO:0099177; P:GO:0099536; P:GO:0099537; F:GO:0005198; C:GO:0005622; C:GO:0005737; C:GO:0005856; C:GO:0005938; C:GO:0030054; C:GO:00…	P:cell communication; P:cell-cell signaling; P:chemical synaptic transmission; P:neuromuscular synaptic transmission; P:cellular process; P:regulation of cell communication; P:cellular component organization; P:regulation of signaling; P:signaling; P:cell junction organization; P:regulation of synaptic plasticity; P:regulation of biological process; P:regulation of cellular process; P:modulation …
MSTRG.5260.3	---NA---	-1.20142	0.0108936	Down	359									no IPS match	no IPS match	no IPS match
MSTRG.25836.3	probable cytochrome P450 6d5	-1.20448	0.0365936	Down	1517	20	1.26901e-75	70.11	4	F:GO:0004497; F:GO:0005506; F:GO:0016705; F:GO:0020037	F:monooxygenase activity; F:iron ion binding; F:oxidoreductase activity, acting on paired donors, with incorporation or reduction of molecular oxygen; F:heme binding			IPR001128 (PRINTS); IPR002401 (PRINTS); IPR036396 (G3DSA:1.10.630.GENE3D); IPR001128 (PFAM); PTHR24292 (PANTHER); IPR036396 (SUPERFAMILY)	F:GO:0004497; F:GO:0005506; F:GO:0016705; F:GO:0020037	F:monooxygenase activity; F:iron ion binding; F:oxidoreductase activity, acting on paired donors, with incorporation or reduction of molecular oxygen; F:heme binding
MSTRG.11709.1	ion transport peptide-like isoform X2	-1.20832	0.0121498	Down	1862	20	3.2107e-59	84.18	5	P:GO:0007218; P:GO:0007623; F:GO:0005184; C:GO:0005576; C:GO:0016020	P:neuropeptide signaling pathway; P:circadian rhythm; F:neuropeptide hormone activity; C:extracellular region; C:membrane			IPR001166 (PRINTS); IPR000346 (PRINTS); IPR031098 (PFAM); IPR035957 (G3DSA:1.10.2010.GENE3D); IPR031098 (PANTHER); IPR035957 (SUPERFAMILY)	P:GO:0007623; P:GO:0048511; F:GO:0005184; C:GO:0005576	P:circadian rhythm; P:rhythmic process; F:neuropeptide hormone activity; C:extracellular region
MSTRG.9489.8	uncharacterized protein LOC124359925 isoform X1	-1.20883	1.50414e-09	Down	1048	20	4.265e-40	57.33	2	C:GO:0016020; C:GO:0016020	C:membrane; C:membrane			no IPS match	no IPS match	no IPS match
MSTRG.1578.1	cAMP-dependent protein kinase catalytic subunit beta-like	-1.20899	0.0451786	Down	1292	20	5.68196e-98	71.49	8	P:GO:0010737; P:GO:0018105; P:GO:0044260; F:GO:0004674; F:GO:0005524; C:GO:0005634; C:GO:0016020; C:GO:0140535	P:protein kinase A signaling; P:peptidyl-serine phosphorylation; P:cellular macromolecule metabolic process; F:protein serine/threonine kinase activity; F:ATP binding; C:nucleus; C:membrane; C:intracellular protein-containing complex	EC:2.7.1	Transferring phosphorus-containing groups	IPR000719 (PFAM); G3DSA:1.10.510.10 (GENE3D); PTHR24353 (PANTHER); IPR000961 (PROSITE_PROFILES); IPR000719 (PROSITE_PROFILES); IPR011009 (SUPERFAMILY)	P:GO:0006468; P:GO:0006793; P:GO:0006796; P:GO:0006807; P:GO:0007154; P:GO:0007165; P:GO:0008152; P:GO:0009987; P:GO:0010737; P:GO:0016310; P:GO:0018105; P:GO:0018193; P:GO:0018209; P:GO:0019538; P:GO:0019538; P:GO:0023052; P:GO:0035556; P:GO:0036211; P:GO:0036211; P:GO:0043170; P:GO:0043412; P:GO:0044237; P:GO:0044238; P:GO:0044260; P:GO:0050789; P:GO:0050794; P:GO:0050896; P:GO:0051716; P:GO:00…	P:protein phosphorylation; P:phosphorus metabolic process; P:phosphate-containing compound metabolic process; P:nitrogen compound metabolic process; P:cell communication; P:signal transduction; P:metabolic process; P:cellular process; P:protein kinase A signaling; P:phosphorylation; P:peptidyl-serine phosphorylation; P:peptidyl-amino acid modification; P:peptidyl-serine modification; P:protein me…
MSTRG.2933.4	alpha-N-acetylgalactosaminidase	-1.21131	0.040922	Down	2743	20	0	91.66	8	P:GO:0005975; P:GO:0006664; P:GO:0006672; P:GO:0030149; P:GO:0034641; P:GO:1901658; F:GO:0004553; C:GO:0005764	P:carbohydrate metabolic process; P:glycolipid metabolic process; P:ceramide metabolic process; P:sphingolipid catabolic process; P:cellular nitrogen compound metabolic process; P:glycosyl compound catabolic process; F:hydrolase activity, hydrolyzing O-glycosyl compounds; C:lysosome	EC:3.2.1	Glycosylases	IPR002241 (PRINTS); IPR002241 (PFAM); IPR013785 (G3DSA:3.20.20.GENE3D); IPR002241 (PANTHER); IPR002241 (CDD); IPR017853 (SUPERFAMILY)	P:GO:0005975; P:GO:0006629; P:GO:0006643; P:GO:0006664; P:GO:0006665; P:GO:0006672; P:GO:0006807; P:GO:0008152; P:GO:0009056; P:GO:0009987; P:GO:0016042; P:GO:0030149; P:GO:0034641; P:GO:0043603; P:GO:0044237; P:GO:0044238; P:GO:0044242; P:GO:0044248; P:GO:0044255; P:GO:0071704; P:GO:1901135; P:GO:1901136; P:GO:1901564; P:GO:1901565; P:GO:1901575; P:GO:1901657; P:GO:1901658; P:GO:1903509; F:GO:00…	P:carbohydrate metabolic process; P:lipid metabolic process; P:membrane lipid metabolic process; P:glycolipid metabolic process; P:sphingolipid metabolic process; P:ceramide metabolic process; P:nitrogen compound metabolic process; P:metabolic process; P:catabolic process; P:cellular process; P:lipid catabolic process; P:sphingolipid catabolic process; P:cellular nitrogen compound metabolic proce…
MSTRG.14770.5	troponin I isoform X2	-1.21257	4.99843e-05	Down	1117	20	1.87121e-57	97.67	2	P:GO:0006936; C:GO:0005861	P:muscle contraction; C:troponin complex			IPR038077 (G3DSA:1.20.5.GENE3D); IPR001978 (PFAM); mobidb-lite (MOBIDB_LITE); mobidb-lite (MOBIDB_LITE); mobidb-lite (MOBIDB_LITE); mobidb-lite (MOBIDB_LITE); mobidb-lite (MOBIDB_LITE); PTHR13738 (PANTHER); IPR038077 (SUPERFAMILY)	P:GO:0003008; P:GO:0003012; P:GO:0006936; P:GO:0032501; C:GO:0005622; C:GO:0005737; C:GO:0005856; C:GO:0005861; C:GO:0015629; C:GO:0030016; C:GO:0030017; C:GO:0032991; C:GO:0043226; C:GO:0043228; C:GO:0043229; C:GO:0043232; C:GO:0043292; C:GO:0099080; C:GO:0099081; C:GO:0099512; C:GO:0110165	P:system process; P:muscle system process; P:muscle contraction; P:multicellular organismal process; C:intracellular anatomical structure; C:cytoplasm; C:cytoskeleton; C:troponin complex; C:actin cytoskeleton; C:myofibril; C:sarcomere; C:protein-containing complex; C:organelle; C:non-membrane-bounded organelle; C:intracellular organelle; C:intracellular non-membrane-bounded organelle; C:contracti…
MSTRG.2239.1	uncharacterized protein LOC124357821	-1.21436	0.0189684	Down	699	20	2.96261e-53	53.57						PTHR21112 (PANTHER)	no GO terms	no GO terms
ANN09598-RA	protein regulator of cytokinesis 1-like isoform X2	-1.21447	0.0484702	Down	2076	20	5.29868e-122	57.35	4	P:GO:0090307; F:GO:0008017; C:GO:0005737; C:GO:1990023	P:mitotic spindle assembly; F:microtubule binding; C:cytoplasm; C:mitotic spindle midzone			G3DSA:1.20.58.1520 (GENE3D); PF03999 (PFAM); mobidb-lite (MOBIDB_LITE); mobidb-lite (MOBIDB_LITE); mobidb-lite (MOBIDB_LITE); mobidb-lite (MOBIDB_LITE); IPR007145 (PANTHER)	P:GO:0000070; P:GO:0000226; P:GO:0000278; P:GO:0000280; P:GO:0000819; P:GO:0006996; P:GO:0007010; P:GO:0007017; P:GO:0007049; P:GO:0007051; P:GO:0007052; P:GO:0007059; P:GO:0009987; P:GO:0016043; P:GO:0022402; P:GO:0022607; P:GO:0044085; P:GO:0048285; P:GO:0051225; P:GO:0051276; P:GO:0070925; P:GO:0071840; P:GO:0090307; P:GO:0098813; P:GO:0140014; P:GO:0140694; P:GO:1902850; P:GO:1903047; F:GO:00…	P:mitotic sister chromatid segregation; P:microtubule cytoskeleton organization; P:mitotic cell cycle; P:nuclear division; P:sister chromatid segregation; P:organelle organization; P:cytoskeleton organization; P:microtubule-based process; P:cell cycle; P:spindle organization; P:mitotic spindle organization; P:chromosome segregation; P:cellular process; P:cellular component organization; P:cell cy…
MSTRG.436.4	receptor expression-enhancing protein 4 isoform X3	-1.21762	0.00410221	Down	3824	20	1.29209e-110	79.34	7	P:GO:0071786; F:GO:0008017; C:GO:0005773; C:GO:0005789; C:GO:0005881; C:GO:0005886; C:GO:0071782	P:endoplasmic reticulum tubular network organization; F:microtubule binding; C:vacuole; C:endoplasmic reticulum membrane; C:cytoplasmic microtubule; C:plasma membrane; C:endoplasmic reticulum tubular network			IPR004345 (PFAM); mobidb-lite (MOBIDB_LITE); mobidb-lite (MOBIDB_LITE); mobidb-lite (MOBIDB_LITE); mobidb-lite (MOBIDB_LITE); mobidb-lite (MOBIDB_LITE); mobidb-lite (MOBIDB_LITE); mobidb-lite (MOBIDB_LITE); mobidb-lite (MOBIDB_LITE); mobidb-lite (MOBIDB_LITE); IPR004345 (PANTHER)	P:GO:0006996; P:GO:0007029; P:GO:0009987; P:GO:0010256; P:GO:0016043; P:GO:0071786; P:GO:0071840; F:GO:0005488; F:GO:0005515; F:GO:0008017; F:GO:0008092; F:GO:0015631; C:GO:0005622; C:GO:0005737; C:GO:0005773; C:GO:0005783; C:GO:0005789; C:GO:0005856; C:GO:0005874; C:GO:0005881; C:GO:0005886; C:GO:0012505; C:GO:0015630; C:GO:0016020; C:GO:0031090; C:GO:0031984; C:GO:0042175; C:GO:0043226; C:GO:00…	P:organelle organization; P:endoplasmic reticulum organization; P:cellular process; P:endomembrane system organization; P:cellular component organization; P:endoplasmic reticulum tubular network organization; P:cellular component organization or biogenesis; F:binding; F:protein binding; F:microtubule binding; F:cytoskeletal protein binding; F:tubulin binding; C:intracellular anatomical structure;…
ANN22241-RA	TRPL translocation defect protein 14 isoform X1	-1.22567	9.91187e-05	Down	678	20	2.56758e-145	94.59	4	P:GO:0001895; P:GO:0065008; F:GO:0005525; F:GO:0035091	P:retina homeostasis; P:regulation of biological quality; F:GTP binding; F:phosphatidylinositol binding			IPR038727 (PFAM); PTHR34932 (PANTHER)	P:GO:0001894; P:GO:0001895; P:GO:0032501; P:GO:0042592; P:GO:0048871; P:GO:0060249; P:GO:0065007; P:GO:0065008; F:GO:0000166; F:GO:0005488; F:GO:0005525; F:GO:0005543; F:GO:0008289; F:GO:0017076; F:GO:0019001; F:GO:0032553; F:GO:0032555; F:GO:0032561; F:GO:0035091; F:GO:0035639; F:GO:0036094; F:GO:0043167; F:GO:0043168; F:GO:0097159; F:GO:0097367; F:GO:1901265; F:GO:1901363	P:tissue homeostasis; P:retina homeostasis; P:multicellular organismal process; P:homeostatic process; P:multicellular organismal-level homeostasis; P:anatomical structure homeostasis; P:biological regulation; P:regulation of biological quality; F:nucleotide binding; F:binding; F:GTP binding; F:phospholipid binding; F:lipid binding; F:purine nucleotide binding; F:guanyl nucleotide binding; F:ribo…
MSTRG.15013.1	unkown protein	-1.22776	0.00446319	Down	1229	20	1.16679e-31	49.79	2	F:GO:0008061; C:GO:0005576	F:chitin binding; C:extracellular region			G3DSA:2.170.140.10 (GENE3D); IPR002557 (PFAM); IPR002557 (PROSITE_PROFILES); IPR002557 (PROSITE_PROFILES); IPR036508 (SUPERFAMILY); IPR036508 (SUPERFAMILY)	F:GO:0008061; C:GO:0005576	F:chitin binding; C:extracellular region
MSTRG.93.1	uncharacterized protein LOC124357739	-1.22976	0.000913118	Down	1941	2	7.34004e-39	89.41						no IPS match	no IPS match	no IPS match
MSTRG.9270.4	pumilio homolog 2 isoform X5	-1.22993	0.00911044	Down	7281	20	0	81.03	5	P:GO:0010608; F:GO:0003730; C:GO:0005634; C:GO:0005737; C:GO:0016020	P:post-transcriptional regulation of gene expression; F:mRNA 3'-UTR binding; C:nucleus; C:cytoplasm; C:membrane			IPR011989 (G3DSA:1.25.10.GENE3D); IPR001313 (PFAM); mobidb-lite (MOBIDB_LITE); mobidb-lite (MOBIDB_LITE); mobidb-lite (MOBIDB_LITE); mobidb-lite (MOBIDB_LITE); mobidb-lite (MOBIDB_LITE); mobidb-lite (MOBIDB_LITE); PTHR12537 (PANTHER); IPR001313 (PROSITE_PROFILES); IPR001313 (PROSITE_PROFILES); IPR001313 (PROSITE_PROFILES); IPR001313 (PROSITE_PROFILES); IPR001313 (PROSITE_PROFILES); IPR001313 (PRO…	P:GO:0008152; P:GO:0010467; P:GO:0010468; P:GO:0010608; P:GO:0019222; P:GO:0043170; P:GO:0050789; P:GO:0060255; P:GO:0065007; P:GO:0071704; F:GO:0003676; F:GO:0003723; F:GO:0003729; F:GO:0003730; F:GO:0005488; F:GO:0097159; F:GO:1901363; C:GO:0005622; C:GO:0005634; C:GO:0005737; C:GO:0016020; C:GO:0043226; C:GO:0043227; C:GO:0043229; C:GO:0043231; C:GO:0110165	P:metabolic process; P:gene expression; P:regulation of gene expression; P:post-transcriptional regulation of gene expression; P:regulation of metabolic process; P:macromolecule metabolic process; P:regulation of biological process; P:regulation of macromolecule metabolic process; P:biological regulation; P:organic substance metabolic process; F:nucleic acid binding; F:RNA binding; F:mRNA binding…
MSTRG.24155.1	keratin, type II cytoskeletal 2 epidermal-like	-1.23159	0.000295132	Down	631	4	1.14089e-11	93.2						mobidb-lite (MOBIDB_LITE)	no GO terms	no GO terms
ANN12299-RA	myophilin	-1.23283	0.00607336	Down	528	20	5.83143e-116	91.87	1	F:GO:0005515	F:protein binding			IPR003096 (PRINTS); IPR000557 (PFAM); IPR001715 (PFAM); IPR036872 (G3DSA:1.10.418.GENE3D); PTHR47385 (PANTHER); IPR001715 (PROSITE_PROFILES); IPR000557 (PROSITE_PROFILES); IPR036872 (SUPERFAMILY)	F:GO:0005515	F:protein binding
ANN15523-RA	G2/mitotic-specific cyclin-B	-1.23464	1.56363e-05	Down	1059	20	9.45093e-163	71.47	12	P:GO:0000079; P:GO:0044260; P:GO:0044772; P:GO:0140014; F:GO:0004693; F:GO:0019887; F:GO:0019901; F:GO:0030332; C:GO:0000307; C:GO:0005634; C:GO:0005737; C:GO:0016020	P:regulation of cyclin-dependent protein serine/threonine kinase activity; P:cellular macromolecule metabolic process; P:mitotic cell cycle phase transition; P:mitotic nuclear division; F:cyclin-dependent protein serine/threonine kinase activity; F:protein kinase regulator activity; F:protein kinase binding; F:cyclin binding; C:cyclin-dependent protein kinase holoenzyme complex; C:nucleus; C:cyto…			G3DSA:1.10.472.10 (GENE3D); G3DSA:1.10.472.10 (GENE3D); IPR006671 (PFAM); IPR004367 (PFAM); mobidb-lite (MOBIDB_LITE); IPR039361 (PANTHER); cd20509 (CDD); cd20507 (CDD); IPR036915 (SUPERFAMILY); IPR036915 (SUPERFAMILY)	P:GO:0000079; P:GO:0000278; P:GO:0000280; P:GO:0001932; P:GO:0006468; P:GO:0006793; P:GO:0006796; P:GO:0006807; P:GO:0006996; P:GO:0007049; P:GO:0008152; P:GO:0009987; P:GO:0016043; P:GO:0016310; P:GO:0019220; P:GO:0019222; P:GO:0019538; P:GO:0019538; P:GO:0022402; P:GO:0031323; P:GO:0031399; P:GO:0036211; P:GO:0036211; P:GO:0042325; P:GO:0043170; P:GO:0043412; P:GO:0043549; P:GO:0044237; P:GO:00…	P:regulation of cyclin-dependent protein serine/threonine kinase activity; P:mitotic cell cycle; P:nuclear division; P:regulation of protein phosphorylation; P:protein phosphorylation; P:phosphorus metabolic process; P:phosphate-containing compound metabolic process; P:nitrogen compound metabolic process; P:organelle organization; P:cell cycle; P:metabolic process; P:cellular process; P:cellular …
MSTRG.22023.2	ankyrin repeat domain-containing protein 13D isoform X2	-1.23582	0.0276952	Down	1706	20	0	88.63	2	C:GO:0005770; C:GO:0016020	C:late endosome; C:membrane			IPR021832 (PFAM); G3DSA:6.10.140.100 (GENE3D); IPR021832 (PANTHER); IPR003903 (PROSITE_PROFILES)	C:GO:0005622; C:GO:0005737; C:GO:0110165	C:intracellular anatomical structure; C:cytoplasm; C:cellular anatomical entity
ANN22964-RA	uncharacterized protein LOC124358930	-1.23757	0.00555738	Down	888	2	1.24999e-60	63.85						mobidb-lite (MOBIDB_LITE); mobidb-lite (MOBIDB_LITE); mobidb-lite (MOBIDB_LITE)	no GO terms	no GO terms
MSTRG.13010.2	probable beta-hexosaminidase fdl isoform X2	-1.23983	0.000864632	Down	2683	20	1.47976e-101	53.5	9	P:GO:0005975; P:GO:0006664; P:GO:0006672; P:GO:0030149; P:GO:0030203; P:GO:0034641; P:GO:1901136; F:GO:0004563; C:GO:0016020	P:carbohydrate metabolic process; P:glycolipid metabolic process; P:ceramide metabolic process; P:sphingolipid catabolic process; P:glycosaminoglycan metabolic process; P:cellular nitrogen compound metabolic process; P:carbohydrate derivative catabolic process; F:beta-N-acetylhexosaminidase activity; C:membrane	EC:3	Hydrolases	IPR025705 (PRINTS); IPR029019 (PFAM); IPR015883 (PFAM); IPR029018 (G3DSA:3.30.379.GENE3D); G3DSA:3.20.20.80 (GENE3D); IPR025705 (PANTHER); IPR029018 (SUPERFAMILY); IPR017853 (SUPERFAMILY)	P:GO:0005975; P:GO:0006022; P:GO:0006629; P:GO:0006643; P:GO:0006664; P:GO:0006665; P:GO:0006672; P:GO:0006807; P:GO:0008152; P:GO:0009056; P:GO:0009987; P:GO:0016042; P:GO:0030149; P:GO:0030203; P:GO:0034641; P:GO:0043170; P:GO:0043603; P:GO:0044237; P:GO:0044238; P:GO:0044242; P:GO:0044248; P:GO:0044255; P:GO:0071704; P:GO:1901135; P:GO:1901136; P:GO:1901564; P:GO:1901565; P:GO:1901575; P:GO:19…	P:carbohydrate metabolic process; P:aminoglycan metabolic process; P:lipid metabolic process; P:membrane lipid metabolic process; P:glycolipid metabolic process; P:sphingolipid metabolic process; P:ceramide metabolic process; P:nitrogen compound metabolic process; P:metabolic process; P:catabolic process; P:cellular process; P:lipid catabolic process; P:sphingolipid catabolic process; P:glycosami…
MSTRG.17250.2	plasminogen activator inhibitor 2	-1.24043	0.0436437	Down	1349	20	1.60119e-41	49.46	3	P:GO:0048519; F:GO:0004867; C:GO:0005615	P:negative regulation of biological process; F:serine-type endopeptidase inhibitor activity; C:extracellular space			IPR023796 (PFAM); IPR042185 (G3DSA:2.30.39.GENE3D); IPR042178 (G3DSA:3.30.497.GENE3D); IPR000215 (PANTHER); IPR036186 (SUPERFAMILY)	F:GO:0004867; C:GO:0005576; C:GO:0005615; C:GO:0110165	F:serine-type endopeptidase inhibitor activity; C:extracellular region; C:extracellular space; C:cellular anatomical entity
MSTRG.276.1	uncharacterized protein LOC124352675	-1.24104	0.0458698	Down	1006	20	2.04576e-80	52.2	2	C:GO:0016020; C:GO:0016020	C:membrane; C:membrane			no IPS match	no IPS match	no IPS match
MSTRG.5901.1	hypothetical protein J6590_108490	-1.24433	0.0219004	Down	1254	20	6.00098e-57	62.68						IPR000477 (PFAM); PTHR33332 (PANTHER)	no GO terms	no GO terms
MSTRG.19379.1	---NA---	-1.24504	0.00359835	Down	434									no IPS match	no IPS match	no IPS match
MSTRG.10342.6	ATP synthase subunit s, mitochondrial	-1.24904	0.0177059	Down	961	20	2.77641e-49	67.38	2	C:GO:0005739; C:GO:0016020	C:mitochondrion; C:membrane			IPR032675 (G3DSA:3.80.10.GENE3D); SSF52047 (SUPERFAMILY)	no GO terms	no GO terms
MSTRG.24181.1	serpin B6	-1.25133	4.13552e-05	Down	1519	20	7.71891e-32	44.2	2	F:GO:0004867; C:GO:0005615	F:serine-type endopeptidase inhibitor activity; C:extracellular space			IPR023796 (PFAM); IPR042178 (G3DSA:3.30.497.GENE3D); IPR042185 (G3DSA:2.30.39.GENE3D); IPR000215 (PANTHER); IPR036186 (SUPERFAMILY)	F:GO:0004867; C:GO:0005576; C:GO:0005615; C:GO:0110165	F:serine-type endopeptidase inhibitor activity; C:extracellular region; C:extracellular space; C:cellular anatomical entity
ANN19544-RA	Mid1-interacting protein 1	-1.25256	5.14031e-05	Down	776	20	3.16872e-76	67.44	2	P:GO:0046890; C:GO:0005829	P:regulation of lipid biosynthetic process; C:cytosol			IPR009786 (PFAM); G3DSA:6.10.140.1610 (GENE3D); mobidb-lite (MOBIDB_LITE); mobidb-lite (MOBIDB_LITE); IPR009786 (PANTHER)	P:GO:0006629; P:GO:0008152; P:GO:0008610; P:GO:0009058; P:GO:0009889; P:GO:0019216; P:GO:0019222; P:GO:0044238; P:GO:0046890; P:GO:0050789; P:GO:0065007; P:GO:0071704; P:GO:0080090; P:GO:1901576; C:GO:0005622; C:GO:0005737; C:GO:0005829; C:GO:0110165	P:lipid metabolic process; P:metabolic process; P:lipid biosynthetic process; P:biosynthetic process; P:regulation of biosynthetic process; P:regulation of lipid metabolic process; P:regulation of metabolic process; P:primary metabolic process; P:regulation of lipid biosynthetic process; P:regulation of biological process; P:biological regulation; P:organic substance metabolic process; P:regulati…
ANN11892-RA	glucose dehydrogenase [FAD, quinone]	-1.25328	0.00142947	Down	1890	20	0	62.85	2	F:GO:0016614; F:GO:0050660	F:oxidoreductase activity, acting on CH-OH group of donors; F:flavin adenine dinucleotide binding			IPR000172 (PFAM); IPR007867 (PFAM); G3DSA:3.30.560.10 (GENE3D); IPR036188 (G3DSA:3.50.50.GENE3D); IPR012132 (PANTHER); SSF54373 (SUPERFAMILY); IPR036188 (SUPERFAMILY)	F:GO:0003824; F:GO:0016491; F:GO:0016614; F:GO:0050660	F:catalytic activity; F:oxidoreductase activity; F:oxidoreductase activity, acting on CH-OH group of donors; F:flavin adenine dinucleotide binding
MSTRG.15299.3	mitochondrial 2-oxoglutarate/malate carrier protein-like	-1.25365	0.0437748	Down	2559	20	3.46181e-127	66.76	11	P:GO:0008272; P:GO:0015729; P:GO:0098656; P:GO:0098661; P:GO:1905039; F:GO:0008509; F:GO:0015103; F:GO:0015141; F:GO:0015297; F:GO:1901682; C:GO:0016020	P:sulfate transport; P:oxaloacetate transport; P:monoatomic anion transmembrane transport; P:inorganic anion transmembrane transport; P:carboxylic acid transmembrane transport; F:monoatomic anion transmembrane transporter activity; F:inorganic anion transmembrane transporter activity; F:succinate transmembrane transporter activity; F:antiporter activity; F:sulfur compound transmembrane transporte…			IPR018108 (PFAM); IPR023395 (G3DSA:1.50.40.GENE3D); PTHR45618 (PANTHER); IPR018108 (PROSITE_PROFILES); IPR018108 (PROSITE_PROFILES); IPR018108 (PROSITE_PROFILES); IPR023395 (SUPERFAMILY)	P:GO:0006810; P:GO:0006811; P:GO:0006820; P:GO:0006835; P:GO:0009987; P:GO:0015698; P:GO:0015711; P:GO:0015740; P:GO:0015849; P:GO:0034220; P:GO:0046942; P:GO:0051179; P:GO:0051234; P:GO:0055085; P:GO:0071702; P:GO:0098656; P:GO:0098660; P:GO:1903825; P:GO:1905039; F:GO:0005215; F:GO:0005342; F:GO:0008509; F:GO:0008514; F:GO:0015075; F:GO:0015103; F:GO:0015141; F:GO:0015291; F:GO:0015297; F:GO:00…	P:transport; P:monoatomic ion transport; P:monoatomic anion transport; P:dicarboxylic acid transport; P:cellular process; P:inorganic anion transport; P:organic anion transport; P:C4-dicarboxylate transport; P:organic acid transport; P:monoatomic ion transmembrane transport; P:carboxylic acid transport; P:localization; P:establishment of localization; P:transmembrane transport; P:organic substanc…
MSTRG.19445.1	39S ribosomal protein L16, mitochondrial	-1.25847	0.0107212	Down	918	20	7.9871e-102	76.92	6	P:GO:0006414; P:GO:0032543; F:GO:0003735; F:GO:0019843; C:GO:0005762; C:GO:0016020	P:translational elongation; P:mitochondrial translation; F:structural constituent of ribosome; F:rRNA binding; C:mitochondrial large ribosomal subunit; C:membrane			IPR036920 (G3DSA:3.90.1170.GENE3D); IPR016180 (PFAM); IPR000114 (PANTHER); IPR016180 (CDD); IPR036920 (SUPERFAMILY)	P:GO:0006412; P:GO:0006414; P:GO:0006518; P:GO:0006807; P:GO:0008152; P:GO:0009058; P:GO:0009059; P:GO:0009987; P:GO:0010467; P:GO:0019538; P:GO:0019538; P:GO:0032543; P:GO:0034641; P:GO:0034645; P:GO:0043043; P:GO:0043170; P:GO:0043603; P:GO:0043604; P:GO:0044237; P:GO:0044238; P:GO:0044249; P:GO:0044260; P:GO:0044271; P:GO:0071704; P:GO:0140053; P:GO:1901564; P:GO:1901566; P:GO:1901576; F:GO:00…	P:translation; P:translational elongation; P:peptide metabolic process; P:nitrogen compound metabolic process; P:metabolic process; P:biosynthetic process; P:macromolecule biosynthetic process; P:cellular process; P:gene expression; P:protein metabolic process; P:protein metabolic process; P:mitochondrial translation; P:cellular nitrogen compound metabolic process; P:cellular macromolecule biosyn…
MSTRG.22057.1	hypothetical protein J6590_081032	-1.25922	0.00126609	Down	892	2	1.55271e-53	66.1						no IPS match	no IPS match	no IPS match
MSTRG.25014.1	protein takeout-like	-1.26434	0.00232337	Down	850	20	2.42418e-132	69.62	2	P:GO:0032504; C:GO:0005615	P:multicellular organism reproduction; C:extracellular space			IPR010562 (PFAM); IPR038606 (G3DSA:3.15.10.GENE3D); PTHR11008 (PANTHER)	P:GO:0000003; P:GO:0032501; P:GO:0032504; C:GO:0005576; C:GO:0005615; C:GO:0110165	P:reproduction; P:multicellular organismal process; P:multicellular organism reproduction; C:extracellular region; C:extracellular space; C:cellular anatomical entity
MSTRG.6178.1	---NA---	-1.26779	1.80046e-05	Down	1273									no IPS match	no IPS match	no IPS match
ANN01215-RA	Hypothetical predicted protein	-1.26811	0.0355976	Down	3119	20	1.04923e-66	74.35						mobidb-lite (MOBIDB_LITE); mobidb-lite (MOBIDB_LITE); mobidb-lite (MOBIDB_LITE); mobidb-lite (MOBIDB_LITE); mobidb-lite (MOBIDB_LITE); mobidb-lite (MOBIDB_LITE); PTHR22198 (PANTHER)	no GO terms	no GO terms
MSTRG.444.2	---NA---	-1.26826	0.00943775	Down	268									no IPS match	no IPS match	no IPS match
MSTRG.21628.2	---NA---	-1.27347	0.00923866	Down	569									no IPS match	no IPS match	no IPS match
ANN25683-RA	von Willebrand factor D and EGF domain-containing protein	-1.27724	0.00228382	Down	2646	20	3.46988e-108	56.48	6	P:GO:0007608; P:GO:0050911; F:GO:0004984; F:GO:0005549; C:GO:0016020; C:GO:0016020	P:sensory perception of smell; P:detection of chemical stimulus involved in sensory perception of smell; F:olfactory receptor activity; F:odorant binding; C:membrane; C:membrane			G3DSA:2.10.25.10 (GENE3D); PTHR24047 (PANTHER)	no GO terms	no GO terms
MSTRG.19414.2	tRNA (guanine-N(7)-)-methyltransferase	-1.28206	0.00237184	Down	1254	20	4.22919e-147	84.83	8	P:GO:0007304; P:GO:0106004; F:GO:0000049; F:GO:0005213; F:GO:0008176; C:GO:0005634; C:GO:0034708; C:GO:0042600	P:chorion-containing eggshell formation; P:tRNA (guanine-N7)-methylation; F:tRNA binding; F:structural constituent of egg chorion; F:tRNA (guanine-N7-)-methyltransferase activity; C:nucleus; C:methyltransferase complex; C:egg chorion	EC:2.1.1.33	tRNA (guanine(46)-N(7))-methyltransferase	IPR003358 (PFAM); IPR003358 (TIGRFAM); IPR029063 (G3DSA:3.40.50.GENE3D); mobidb-lite (MOBIDB_LITE); IPR003358 (PANTHER); IPR025763 (HAMAP); IPR003358 (PROSITE_PROFILES); IPR029063 (SUPERFAMILY)	P:GO:0001510; P:GO:0006139; P:GO:0006396; P:GO:0006399; P:GO:0006400; P:GO:0006725; P:GO:0006807; P:GO:0008033; P:GO:0008152; P:GO:0009451; P:GO:0009987; P:GO:0010467; P:GO:0016070; P:GO:0030488; P:GO:0032259; P:GO:0034470; P:GO:0034641; P:GO:0034660; P:GO:0043170; P:GO:0043412; P:GO:0043414; P:GO:0044237; P:GO:0044238; P:GO:0044260; P:GO:0046483; P:GO:0071704; P:GO:0090304; P:GO:1901360; F:GO:00…	P:RNA methylation; P:nucleobase-containing compound metabolic process; P:RNA processing; P:tRNA metabolic process; P:tRNA modification; P:cellular aromatic compound metabolic process; P:nitrogen compound metabolic process; P:tRNA processing; P:metabolic process; P:RNA modification; P:cellular process; P:gene expression; P:RNA metabolic process; P:tRNA methylation; P:methylation; P:ncRNA processin…
MSTRG.22414.3	ankyrin repeat domain-containing protein	-1.28254	0.0237134	Down	2616	20	0	53.09	1	F:GO:0005515	F:protein binding			IPR002110 (PRINTS); IPR018272 (PFAM); IPR036770 (G3DSA:1.25.40.GENE3D); IPR036770 (G3DSA:1.25.40.GENE3D); IPR002110 (PFAM); PTHR24123 (PANTHER); IPR002110 (PROSITE_PROFILES); IPR002110 (PROSITE_PROFILES); PS50297 (PROSITE_PROFILES); PS50297 (PROSITE_PROFILES); IPR002110 (PROSITE_PROFILES); PS50297 (PROSITE_PROFILES); IPR002110 (PROSITE_PROFILES); PS50297 (PROSITE_PROFILES); IPR002110 (PROSITE_PRO…	F:GO:0005515	F:protein binding
MSTRG.6732.1	---NA---	-1.28307	0.0193503	Down	324									no IPS match	no IPS match	no IPS match
ANN02268-RA	TPA_asm: PolB	-1.28331	0.0428284	Down	3792	20	0	62.77	1	F:GO:0003676	F:nucleic acid binding			IPR004211 (PFAM); IPR036397 (G3DSA:3.30.420.GENE3D); mobidb-lite (MOBIDB_LITE); mobidb-lite (MOBIDB_LITE); PTHR31511 (PANTHER); IPR013087 (PROSITE_PROFILES); IPR013087 (PROSITE_PROFILES); IPR043502 (SUPERFAMILY); IPR012337 (SUPERFAMILY)	F:GO:0003676	F:nucleic acid binding
MSTRG.12809.1	general odorant-binding protein 67-like	-1.28599	0.0477434	Down	833	20	1.97981e-30	52.44	1	F:GO:0005549	F:odorant binding			G3DSA:1.10.238.270 (GENE3D); IPR006170 (PFAM); PTHR21066 (PANTHER); IPR036728 (SUPERFAMILY)	F:GO:0005549	F:odorant binding
MSTRG.14591.2	transmembrane protein 135-like	-1.29079	0.0214001	Down	1320	20	1.95731e-132	53.33	2	C:GO:0016020; C:GO:0016020	C:membrane; C:membrane			IPR031926 (PFAM); IPR026749 (PANTHER); PS51257 (PROSITE_PROFILES)	no GO terms	no GO terms
MSTRG.463.2	hypothetical protein J6590_055746	-1.29585	0.00028433	Down	905	3	6.86294e-95	84.63	2	F:GO:0008017; F:GO:0019900	F:microtubule binding; F:kinase binding			mobidb-lite (MOBIDB_LITE); mobidb-lite (MOBIDB_LITE)	no GO terms	no GO terms
MSTRG.24299.1	ribosomal oxygenase 1	-1.2983	1.74098e-05	Down	2926	20	0	70.34	8	P:GO:0006482; P:GO:0016570; P:GO:0044260; F:GO:0016706; F:GO:0032452; F:GO:0046872; C:GO:0005730; C:GO:0016020	P:protein demethylation; P:histone modification; P:cellular macromolecule metabolic process; F:2-oxoglutarate-dependent dioxygenase activity; F:histone demethylase activity; F:metal ion binding; C:nucleolus; C:membrane	EC:1.14.11	Acting on paired donors, with incorporation or reduction of molecular oxygen. The oxygen incorporated need not be derived from O2	G3DSA:2.60.120.650 (GENE3D); IPR003347 (PFAM); G3DSA:3.90.930.40 (GENE3D); G3DSA:1.10.10.1500 (GENE3D); mobidb-lite (MOBIDB_LITE); mobidb-lite (MOBIDB_LITE); mobidb-lite (MOBIDB_LITE); IPR039994 (PANTHER); IPR003347 (PROSITE_PROFILES); SSF51197 (SUPERFAMILY)	P:GO:0006482; P:GO:0006807; P:GO:0008152; P:GO:0008214; P:GO:0009987; P:GO:0016570; P:GO:0019538; P:GO:0019538; P:GO:0036211; P:GO:0036211; P:GO:0043170; P:GO:0043412; P:GO:0044237; P:GO:0044238; P:GO:0044260; P:GO:0070988; P:GO:0071704; P:GO:1901564; F:GO:0003824; F:GO:0016491; F:GO:0032451; F:GO:0032452; F:GO:0140096; C:GO:0005622; C:GO:0005634; C:GO:0005730; C:GO:0016020; C:GO:0031974; C:GO:00…	P:protein demethylation; P:nitrogen compound metabolic process; P:metabolic process; P:protein dealkylation; P:cellular process; P:histone modification; P:protein metabolic process; P:protein metabolic process; P:protein modification process; P:protein modification process; P:macromolecule metabolic process; P:macromolecule modification; P:cellular metabolic process; P:primary metabolic process; …
MSTRG.26186.2	uncharacterized protein LOC124357231	-1.30039	0.0477477	Down	2244	2	2.6102e-30	73.71						mobidb-lite (MOBIDB_LITE); mobidb-lite (MOBIDB_LITE); mobidb-lite (MOBIDB_LITE)	no GO terms	no GO terms
MSTRG.14095.1	prolyl 4-hydroxylase subunit alpha-1 isoform X2	-1.30797	0.00387442	Down	1866	20	3.00703e-92	43.95	8	P:GO:0018126; P:GO:0018193; P:GO:0044260; F:GO:0004656; F:GO:0005515; C:GO:0005773; C:GO:0005783; C:GO:0005886	P:protein hydroxylation; P:peptidyl-amino acid modification; P:cellular macromolecule metabolic process; F:procollagen-proline 4-dioxygenase activity; F:protein binding; C:vacuole; C:endoplasmic reticulum; C:plasma membrane			IPR013547 (PFAM); G3DSA:2.60.120.620 (GENE3D); G3DSA:6.10.140.1460 (GENE3D); IPR011990 (G3DSA:1.25.40.GENE3D); IPR045054 (PANTHER)	P:GO:0006807; P:GO:0008152; P:GO:0009987; P:GO:0018126; P:GO:0018193; P:GO:0019538; P:GO:0019538; P:GO:0036211; P:GO:0036211; P:GO:0043170; P:GO:0043412; P:GO:0044237; P:GO:0044238; P:GO:0044260; P:GO:0071704; P:GO:1901564; F:GO:0003824; F:GO:0004656; F:GO:0005515; F:GO:0016491; F:GO:0140096; C:GO:0005622; C:GO:0005737; C:GO:0005773; C:GO:0005783; C:GO:0005886; C:GO:0012505; C:GO:0016020; C:GO:00…	P:nitrogen compound metabolic process; P:metabolic process; P:cellular process; P:protein hydroxylation; P:peptidyl-amino acid modification; P:protein metabolic process; P:protein metabolic process; P:protein modification process; P:protein modification process; P:macromolecule metabolic process; P:macromolecule modification; P:cellular metabolic process; P:primary metabolic process; P:cellular m…
MSTRG.13381.1	transcription factor SUM-1	-1.30813	0.00482972	Down	2281	20	9.18907e-64	70.58	7	P:GO:0006357; P:GO:0007517; P:GO:0045597; P:GO:2000112; F:GO:0000978; F:GO:0000981; F:GO:0046983	P:regulation of transcription by RNA polymerase II; P:muscle organ development; P:positive regulation of cell differentiation; P:regulation of cellular macromolecule biosynthetic process; F:RNA polymerase II cis-regulatory region sequence-specific DNA binding; F:DNA-binding transcription factor activity, RNA polymerase II-specific; F:protein dimerization activity			IPR036638 (G3DSA:4.10.280.GENE3D); IPR011598 (PFAM); IPR002546 (PFAM); mobidb-lite (MOBIDB_LITE); mobidb-lite (MOBIDB_LITE); IPR039704 (PANTHER); IPR011598 (PROSITE_PROFILES); cd19699 (CDD); IPR036638 (SUPERFAMILY)	P:GO:0006139; P:GO:0006351; P:GO:0006355; P:GO:0006357; P:GO:0006366; P:GO:0006725; P:GO:0006807; P:GO:0007517; P:GO:0008152; P:GO:0009058; P:GO:0009059; P:GO:0009889; P:GO:0009987; P:GO:0010467; P:GO:0010468; P:GO:0010556; P:GO:0016070; P:GO:0018130; P:GO:0019219; P:GO:0019222; P:GO:0019438; P:GO:0030154; P:GO:0031323; P:GO:0031326; P:GO:0032502; P:GO:0032774; P:GO:0034641; P:GO:0034645; P:GO:00…	P:nucleobase-containing compound metabolic process; P:DNA-templated transcription; P:regulation of DNA-templated transcription; P:regulation of transcription by RNA polymerase II; P:transcription by RNA polymerase II; P:cellular aromatic compound metabolic process; P:nitrogen compound metabolic process; P:muscle organ development; P:metabolic process; P:biosynthetic process; P:macromolecule biosy…
MSTRG.21990.1	---NA---	-1.30882	0.0272145	Down	358									no IPS match	no IPS match	no IPS match
MSTRG.4806.9	Vanin-like protein 1	-1.30935	1.1756e-14	Down	1358	20	3.19736e-119	51.41	1	P:GO:0006807	P:nitrogen compound metabolic process			IPR036526 (G3DSA:3.60.110.GENE3D); IPR043957 (PFAM); IPR040154 (PANTHER); IPR003010 (PROSITE_PROFILES); IPR036526 (SUPERFAMILY)	P:GO:0006807	P:nitrogen compound metabolic process
MSTRG.16281.1	ribonuclease Z, mitochondrial	-1.31039	0.00357688	Down	2789	20	0	68.95	5	P:GO:0000963; P:GO:0034414; F:GO:0042781; C:GO:0005739; C:GO:0016020	P:mitochondrial RNA processing; P:tRNA 3'-trailer cleavage, endonucleolytic; F:3'-tRNA processing endoribonuclease activity; C:mitochondrion; C:membrane	EC:3	Hydrolases	IPR036866 (G3DSA:3.60.15.GENE3D); IPR036866 (G3DSA:3.60.15.GENE3D); IPR027794 (PFAM); IPR001279 (PFAM); mobidb-lite (MOBIDB_LITE); mobidb-lite (MOBIDB_LITE); mobidb-lite (MOBIDB_LITE); IPR047151 (PANTHER); cd07718 (CDD); IPR036866 (SUPERFAMILY); IPR036866 (SUPERFAMILY)	P:GO:0000959; P:GO:0000963; P:GO:0006139; P:GO:0006396; P:GO:0006399; P:GO:0006725; P:GO:0006807; P:GO:0008033; P:GO:0008152; P:GO:0009987; P:GO:0010467; P:GO:0016070; P:GO:0031123; P:GO:0034470; P:GO:0034641; P:GO:0034660; P:GO:0043170; P:GO:0044237; P:GO:0044238; P:GO:0046483; P:GO:0071704; P:GO:0090304; P:GO:0090305; P:GO:0090501; P:GO:0090502; P:GO:0140053; P:GO:1901360; F:GO:0003824; F:GO:00…	P:mitochondrial RNA metabolic process; P:mitochondrial RNA processing; P:nucleobase-containing compound metabolic process; P:RNA processing; P:tRNA metabolic process; P:cellular aromatic compound metabolic process; P:nitrogen compound metabolic process; P:tRNA processing; P:metabolic process; P:cellular process; P:gene expression; P:RNA metabolic process; P:RNA 3'-end processing; P:ncRNA processi…
MSTRG.25270.1	protein CEBPZOS	-1.31147	0.00567779	Down	1070	20	8.016e-27	65.49	2	C:GO:0016020; C:GO:0016020	C:membrane; C:membrane			no IPS match	no IPS match	no IPS match
ANN00002-RA	uncharacterized protein LOC124372281	-1.318	0.0459897	Down	5115	20	0	63.95	6	P:GO:0006508; P:GO:0015074; F:GO:0003676; F:GO:0004190; F:GO:0008270; F:GO:0016779	P:proteolysis; P:DNA integration; F:nucleic acid binding; F:aspartic-type endopeptidase activity; F:zinc ion binding; F:nucleotidyltransferase activity	EC:2.7.7	Transferring phosphorus-containing groups	IPR043128 (G3DSA:3.30.70.GENE3D); G3DSA:4.10.60.10 (GENE3D); IPR036397 (G3DSA:3.30.420.GENE3D); IPR041588 (PFAM); IPR005162 (PFAM); G3DSA:1.10.340.70 (GENE3D); IPR000477 (PFAM); IPR018061 (PFAM); IPR041373 (PFAM); G3DSA:3.10.10.10 (GENE3D); IPR021109 (G3DSA:2.40.70.GENE3D); IPR001584 (PFAM); IPR043128 (G3DSA:3.30.70.GENE3D); mobidb-lite (MOBIDB_LITE); mobidb-lite (MOBIDB_LITE); mobidb-lite (MOBID…	P:GO:0006508; P:GO:0015074; F:GO:0003676; F:GO:0004190; F:GO:0008270	P:proteolysis; P:DNA integration; F:nucleic acid binding; F:aspartic-type endopeptidase activity; F:zinc ion binding
ANN02542-RA	uncharacterized protein LOC124352887	-1.32088	0.0120648	Down	736	20	3.99379e-130	79.67						G3DSA:1.20.120.1250 (GENE3D); mobidb-lite (MOBIDB_LITE); mobidb-lite (MOBIDB_LITE); mobidb-lite (MOBIDB_LITE)	no GO terms	no GO terms
MSTRG.282.1	lipid storage droplets surface-binding protein 2	-1.32167	3.40199e-09	Down	1255	20	8.13344e-123	70.55	5	P:GO:0019915; P:GO:0032879; P:GO:0048518; C:GO:0005811; C:GO:0005829	P:lipid storage; P:regulation of localization; P:positive regulation of biological process; C:lipid droplet; C:cytosol			IPR004279 (PFAM); mobidb-lite (MOBIDB_LITE); PTHR14024 (PANTHER)	P:GO:0010876; P:GO:0019915; P:GO:0032879; P:GO:0033036; P:GO:0048518; P:GO:0050789; P:GO:0051179; P:GO:0051235; P:GO:0065007; C:GO:0005622; C:GO:0005737; C:GO:0005811; C:GO:0005829; C:GO:0043226; C:GO:0043228; C:GO:0043229; C:GO:0043232; C:GO:0110165	P:lipid localization; P:lipid storage; P:regulation of localization; P:macromolecule localization; P:positive regulation of biological process; P:regulation of biological process; P:localization; P:maintenance of location; P:biological regulation; C:intracellular anatomical structure; C:cytoplasm; C:lipid droplet; C:cytosol; C:organelle; C:non-membrane-bounded organelle; C:intracellular organelle…
MSTRG.15427.2	hypothetical protein J6590_032436	-1.33069	0.0292062	Down	1753	20	6.4398e-110	59.59	1	C:GO:0110165	C:cellular anatomical entity			mobidb-lite (MOBIDB_LITE); mobidb-lite (MOBIDB_LITE)	no GO terms	no GO terms
MSTRG.16344.4	E3 ubiquitin-protein ligase Siah2-like	-1.33669	0.0256047	Down	2438	20	2.30627e-23	53.86	2	F:GO:0061630; C:GO:0005737	F:ubiquitin protein ligase activity; C:cytoplasm			IPR013083 (G3DSA:3.30.40.GENE3D); PTHR10315 (PANTHER); SSF57850 (SUPERFAMILY)	F:GO:0003824; F:GO:0004842; F:GO:0016740; F:GO:0019787; F:GO:0061630; F:GO:0061659; F:GO:0140096; C:GO:0005622; C:GO:0005737; C:GO:0110165	F:catalytic activity; F:ubiquitin-protein transferase activity; F:transferase activity; F:ubiquitin-like protein transferase activity; F:ubiquitin protein ligase activity; F:ubiquitin-like protein ligase activity; F:catalytic activity, acting on a protein; C:intracellular anatomical structure; C:cytoplasm; C:cellular anatomical entity
MSTRG.24738.1	---NA---	-1.33719	0.00232996	Down	447									mobidb-lite (MOBIDB_LITE)	no GO terms	no GO terms
MSTRG.18890.1	---NA---	-1.33721	0.00168854	Down	459									mobidb-lite (MOBIDB_LITE); mobidb-lite (MOBIDB_LITE)	no GO terms	no GO terms
MSTRG.1622.1	Branched-chain-amino-acid aminotransferase, cytosolic	-1.3391	0.00327937	Down	4280	20	0	80.56	7	P:GO:0009098; F:GO:0050048; F:GO:0052654; F:GO:0052655; F:GO:0052656; C:GO:0005739; C:GO:0016020	P:leucine biosynthetic process; F:L-leucine:2-oxoglutarate aminotransferase activity; F:L-leucine transaminase activity; F:L-valine transaminase activity; F:L-isoleucine transaminase activity; C:mitochondrion; C:membrane	EC:2.6.1.6; EC:2.6.1.42	leucine transaminase; branched-chain-amino-acid transaminase	IPR005786 (TIGRFAM); IPR001544 (PFAM); IPR043132 (G3DSA:3.20.10.GENE3D); IPR043131 (G3DSA:3.30.470.GENE3D); IPR005786 (PANTHER); IPR033939 (CDD); IPR036038 (SUPERFAMILY)	P:GO:0006082; P:GO:0006520; P:GO:0006807; P:GO:0008152; P:GO:0008652; P:GO:0009058; P:GO:0009081; P:GO:0009082; P:GO:0009098; P:GO:0009987; P:GO:0016053; P:GO:0019752; P:GO:0043436; P:GO:0044237; P:GO:0044238; P:GO:0044249; P:GO:0044281; P:GO:0044283; P:GO:0046394; P:GO:0071704; P:GO:1901564; P:GO:1901566; P:GO:1901576; P:GO:1901605; P:GO:1901607; F:GO:0003824; F:GO:0004084; F:GO:0008483; F:GO:00…	P:organic acid metabolic process; P:amino acid metabolic process; P:nitrogen compound metabolic process; P:metabolic process; P:amino acid biosynthetic process; P:biosynthetic process; P:branched-chain amino acid metabolic process; P:branched-chain amino acid biosynthetic process; P:leucine biosynthetic process; P:cellular process; P:organic acid biosynthetic process; P:carboxylic acid metabolic …
MSTRG.25331.1	fatty acyl-CoA reductase wat-like	-1.33989	0.0362101	Down	1808	20	0	64.01	4	P:GO:0006637; F:GO:0080019; C:GO:0005777; C:GO:0016020	P:acyl-CoA metabolic process; F:fatty-acyl-CoA reductase (alcohol-forming) activity; C:peroxisome; C:membrane	EC:1.2.1	Acting on the aldehyde or oxo group of donors	G3DSA:3.40.50.720 (GENE3D); IPR013120 (PFAM); IPR033640 (PFAM); IPR026055 (PANTHER); IPR033640 (CDD); cd05236 (CDD); IPR036291 (SUPERFAMILY)	P:GO:0006139; P:GO:0006163; P:GO:0006637; P:GO:0006725; P:GO:0006753; P:GO:0006790; P:GO:0006793; P:GO:0006796; P:GO:0006807; P:GO:0008152; P:GO:0009117; P:GO:0009150; P:GO:0009259; P:GO:0009987; P:GO:0019637; P:GO:0019693; P:GO:0034641; P:GO:0043603; P:GO:0044237; P:GO:0044238; P:GO:0044281; P:GO:0046483; P:GO:0055086; P:GO:0071704; P:GO:0072521; P:GO:1901135; P:GO:1901360; P:GO:1901564; F:GO:00…	P:nucleobase-containing compound metabolic process; P:purine nucleotide metabolic process; P:acyl-CoA metabolic process; P:cellular aromatic compound metabolic process; P:nucleoside phosphate metabolic process; P:sulfur compound metabolic process; P:phosphorus metabolic process; P:phosphate-containing compound metabolic process; P:nitrogen compound metabolic process; P:metabolic process; P:nucleo…
ANN28157-RA	cuticle protein-like	-1.3404	0.00578997	Down	708	20	8.83798e-78	57.03	2	F:GO:0005198; C:GO:0031012	F:structural molecule activity; C:extracellular matrix			IPR000618 (PFAM); PTHR10380 (PANTHER); IPR000618 (PROSITE_PROFILES)	F:GO:0005198; C:GO:0030312; C:GO:0031012; C:GO:0071944; C:GO:0110165	F:structural molecule activity; C:external encapsulating structure; C:extracellular matrix; C:cell periphery; C:cellular anatomical entity
MSTRG.11247.1	---NA---	-1.34161	4.27081e-05	Down	482									mobidb-lite (MOBIDB_LITE); mobidb-lite (MOBIDB_LITE)	no GO terms	no GO terms
MSTRG.15792.4	---NA---	-1.3472	0.014045	Down	625									no IPS match	no IPS match	no IPS match
MSTRG.2366.4	---NA---	-1.35132	0.0231254	Down	2674									mobidb-lite (MOBIDB_LITE); mobidb-lite (MOBIDB_LITE); mobidb-lite (MOBIDB_LITE); mobidb-lite (MOBIDB_LITE); mobidb-lite (MOBIDB_LITE); mobidb-lite (MOBIDB_LITE); mobidb-lite (MOBIDB_LITE); mobidb-lite (MOBIDB_LITE); mobidb-lite (MOBIDB_LITE); mobidb-lite (MOBIDB_LITE); mobidb-lite (MOBIDB_LITE); mobidb-lite (MOBIDB_LITE); mobidb-lite (MOBIDB_LITE); mobidb-lite (MOBIDB_LITE); mobidb-lite (MOBIDB_L…	no GO terms	no GO terms
MSTRG.322.1	ANF receptor domain-containing protein	-1.35195	0.000529856	Down	2259	20	0	53.77	5	F:GO:0004016; F:GO:0004930; F:GO:0008066; F:GO:0031406; C:GO:0005886	F:adenylate cyclase activity; F:G protein-coupled receptor activity; F:glutamate receptor activity; F:carboxylic acid binding; C:plasma membrane			G3DSA:3.40.50.2300 (GENE3D); G3DSA:3.40.50.2300 (GENE3D); IPR001828 (PFAM); mobidb-lite (MOBIDB_LITE); mobidb-lite (MOBIDB_LITE); PTHR24060 (PANTHER); PS51257 (PROSITE_PROFILES); IPR028082 (SUPERFAMILY)	F:GO:0003824; F:GO:0004016; F:GO:0004888; F:GO:0004930; F:GO:0005488; F:GO:0008066; F:GO:0009975; F:GO:0016829; F:GO:0016849; F:GO:0031406; F:GO:0036094; F:GO:0038023; F:GO:0043167; F:GO:0043168; F:GO:0060089; C:GO:0005886; C:GO:0005886; C:GO:0016020; C:GO:0016020; C:GO:0031224; C:GO:0031226; C:GO:0071944; C:GO:0110165	F:catalytic activity; F:adenylate cyclase activity; F:transmembrane signaling receptor activity; F:G protein-coupled receptor activity; F:binding; F:glutamate receptor activity; F:cyclase activity; F:lyase activity; F:phosphorus-oxygen lyase activity; F:carboxylic acid binding; F:small molecule binding; F:signaling receptor activity; F:ion binding; F:anion binding; F:molecular transducer activity…
MSTRG.174.2	adenylate kinase 7-like	-1.35225	0.00196105	Down	2853	20	6.71593e-92	52.98	1	F:GO:0016301	F:kinase activity	EC:2.7	Transferring phosphorus-containing groups	G3DSA:3.40.50.720 (GENE3D); IPR027417 (G3DSA:3.40.50.GENE3D); PTHR48079 (PANTHER); IPR036291 (SUPERFAMILY)	no GO terms	no GO terms
MSTRG.10389.1	succinate dehydrogenase	-1.35302	0.0268979	Down	957	20	5.3385e-132	81.48	9	P:GO:0006099; P:GO:0022904; F:GO:0008177; F:GO:0009055; F:GO:0046872; F:GO:0051537; F:GO:0051538; F:GO:0051539; C:GO:0005743	P:tricarboxylic acid cycle; P:respiratory electron transport chain; F:succinate dehydrogenase (ubiquinone) activity; F:electron transfer activity; F:metal ion binding; F:2 iron, 2 sulfur cluster binding; F:3 iron, 4 sulfur cluster binding; F:4 iron, 4 sulfur cluster binding; C:mitochondrial inner membrane	EC:1.3.5.1	succinate dehydrogenase	PF13534 (PFAM); IPR012675 (G3DSA:3.10.20.GENE3D); IPR004489 (TIGRFAM); IPR025192 (PFAM); IPR009051 (G3DSA:1.10.1060.GENE3D); PTHR11921 (PANTHER); IPR001041 (PROSITE_PROFILES); IPR017896 (PROSITE_PROFILES); SSF46548 (SUPERFAMILY); IPR036010 (SUPERFAMILY)	P:GO:0006091; P:GO:0006099; P:GO:0008152; P:GO:0009060; P:GO:0009987; P:GO:0015980; P:GO:0022900; P:GO:0022904; P:GO:0044237; P:GO:0045333; F:GO:0009055; F:GO:0016491; F:GO:0051536; C:GO:0005622; C:GO:0005737; C:GO:0005739; C:GO:0005740; C:GO:0016020; C:GO:0031090; C:GO:0031966; C:GO:0031967; C:GO:0031975; C:GO:0043226; C:GO:0043227; C:GO:0043229; C:GO:0043231; C:GO:0110165	P:generation of precursor metabolites and energy; P:tricarboxylic acid cycle; P:metabolic process; P:aerobic respiration; P:cellular process; P:energy derivation by oxidation of organic compounds; P:electron transport chain; P:respiratory electron transport chain; P:cellular metabolic process; P:cellular respiration; F:electron transfer activity; F:oxidoreductase activity; F:iron-sulfur cluster b…
MSTRG.17725.3	venom carboxylesterase-6-like	-1.35698	7.98001e-05	Down	1970	20	0	74.09	1	F:GO:0052689	F:carboxylic ester hydrolase activity	EC:3.1.1	Acting on ester bonds	IPR002018 (PFAM); IPR029058 (G3DSA:3.40.50.GENE3D); PTHR11559 (PANTHER); IPR029058 (SUPERFAMILY)	no GO terms	no GO terms
MSTRG.15983.1	---NA---	-1.35897	2.60292e-05	Down	655									no IPS match	no IPS match	no IPS match
MSTRG.470.1	lysosomal aspartic protease-like	-1.36022	0.021465	Down	451	20	2.25434e-25	62.97	2	P:GO:0006508; F:GO:0004190	P:proteolysis; F:aspartic-type endopeptidase activity	EC:3	Hydrolases	IPR033121 (PFAM); IPR021109 (G3DSA:2.40.70.GENE3D); IPR001461 (PANTHER); IPR033121 (PROSITE_PROFILES); IPR021109 (SUPERFAMILY)	P:GO:0006508; F:GO:0004190	P:proteolysis; F:aspartic-type endopeptidase activity
MSTRG.1503.1	APOD protein	-1.36211	0.00722826	Down	887	20	1.08818e-15	48.65	5	P:GO:0006869; P:GO:0007568; F:GO:0008289; F:GO:0031409; C:GO:0005576	P:lipid transport; P:aging; F:lipid binding; F:pigment binding; C:extracellular region			IPR000566 (PFAM); IPR012674 (G3DSA:2.40.128.GENE3D); PTHR10612 (PANTHER); IPR012674 (SUPERFAMILY)	no GO terms	no GO terms
MSTRG.21992.1	---NA---	-1.36656	0.042182	Down	303									no IPS match	no IPS match	no IPS match
MSTRG.15724.1	dehydrogenase/reductase SDR family member 11-like	-1.36834	0.00578504	Down	877	20	1.79741e-64	67.84	1	F:GO:0016491	F:oxidoreductase activity			IPR002347 (PRINTS); IPR002347 (PRINTS); IPR002347 (PFAM); G3DSA:3.40.50.720 (GENE3D); mobidb-lite (MOBIDB_LITE); mobidb-lite (MOBIDB_LITE); PTHR43115 (PANTHER); IPR036291 (SUPERFAMILY)	no GO terms	no GO terms
MSTRG.17125.2	protein takeout-like	-1.37141	9.12954e-12	Down	1356	20	1.47397e-131	69.24						mobidb-lite (MOBIDB_LITE); mobidb-lite (MOBIDB_LITE)	no GO terms	no GO terms
MSTRG.25909.1	BTB/POZ domain-containing protein 3-like	-1.38119	0.0232856	Down	2145	20	9.35733e-83	53.34	1	F:GO:0005515	F:protein binding			G3DSA:1.25.40.420 (GENE3D); IPR002083 (PFAM); IPR011705 (PFAM); IPR008974 (G3DSA:2.60.210.GENE3D); IPR000210 (PFAM); IPR011333 (G3DSA:3.30.710.GENE3D); PTHR45774 (PANTHER); IPR000210 (PROSITE_PROFILES); IPR002083 (PROSITE_PROFILES); IPR002083 (CDD); IPR011333 (SUPERFAMILY); SSF49599 (SUPERFAMILY)	F:GO:0005515	F:protein binding
MSTRG.19353.2	---NA---	-1.38251	0.000470775	Down	1907									mobidb-lite (MOBIDB_LITE); mobidb-lite (MOBIDB_LITE); mobidb-lite (MOBIDB_LITE); mobidb-lite (MOBIDB_LITE)	no GO terms	no GO terms
MSTRG.11105.8	DDE-type integrase/transposase/recombinase	-1.38306	0.0281406	Down	8746	20	0	60.39	3	P:GO:0015074; F:GO:0003676; F:GO:0016779	P:DNA integration; F:nucleic acid binding; F:nucleotidyltransferase activity	EC:2.7.7	Transferring phosphorus-containing groups	IPR000477 (PFAM); IPR036397 (G3DSA:3.30.420.GENE3D); IPR043128 (G3DSA:3.30.70.GENE3D); G3DSA:3.10.20.370 (GENE3D); IPR043128 (G3DSA:3.30.70.GENE3D); G3DSA:1.10.340.70 (GENE3D); IPR041588 (PFAM); G3DSA:3.10.10.10 (GENE3D); IPR001584 (PFAM); IPR041577 (PFAM); PTHR33064 (PANTHER); IPR000477 (PROSITE_PROFILES); IPR001584 (PROSITE_PROFILES); cd09274 (CDD); cd01647 (CDD); IPR043502 (SUPERFAMILY); IPR01…	P:GO:0015074; F:GO:0003676	P:DNA integration; F:nucleic acid binding
MSTRG.8795.1	glutamate receptor ionotropic, kainate 2-like	-1.38323	1.81792e-08	Down	4465	20	0	77.28	9	P:GO:0006811; P:GO:0035249; P:GO:0050804; F:GO:0004970; F:GO:0015318; F:GO:0031406; F:GO:0042165; F:GO:0098960; C:GO:0045211	P:monoatomic ion transport; P:synaptic transmission, glutamatergic; P:modulation of chemical synaptic transmission; F:ionotropic glutamate receptor activity; F:inorganic molecular entity transmembrane transporter activity; F:carboxylic acid binding; F:neurotransmitter binding; F:postsynaptic neurotransmitter receptor activity; C:postsynaptic membrane			IPR001508 (PRINTS); G3DSA:3.40.50.2300 (GENE3D); G3DSA:3.40.190.10 (GENE3D); G3DSA:3.40.50.2300 (GENE3D); G3DSA:3.40.190.10 (GENE3D); IPR001320 (PFAM); G3DSA:1.10.287.70 (GENE3D); IPR019594 (PFAM); IPR001828 (PFAM); IPR015683 (PANTHER); cd06382 (CDD); SSF53850 (SUPERFAMILY); IPR028082 (SUPERFAMILY)	P:GO:0006811; P:GO:0007154; P:GO:0007267; P:GO:0007268; P:GO:0009987; P:GO:0010646; P:GO:0023051; P:GO:0023052; P:GO:0035249; P:GO:0050789; P:GO:0050794; P:GO:0050804; P:GO:0065007; P:GO:0098916; P:GO:0099177; P:GO:0099536; P:GO:0099537; F:GO:0004888; F:GO:0004970; F:GO:0005215; F:GO:0005216; F:GO:0005488; F:GO:0008066; F:GO:0015075; F:GO:0015267; F:GO:0015276; F:GO:0015318; F:GO:0022803; F:GO:00…	P:monoatomic ion transport; P:cell communication; P:cell-cell signaling; P:chemical synaptic transmission; P:cellular process; P:regulation of cell communication; P:regulation of signaling; P:signaling; P:synaptic transmission, glutamatergic; P:regulation of biological process; P:regulation of cellular process; P:modulation of chemical synaptic transmission; P:biological regulation; P:anterograde…
MSTRG.25927.1	2OG-Fe(II) oxygenase	-1.38588	0.00173315	Down	2752	20	5.74066e-68	55.68	5	F:GO:0005506; F:GO:0016491; F:GO:0016705; F:GO:0031418; F:GO:0051213	F:iron ion binding; F:oxidoreductase activity; F:oxidoreductase activity, acting on paired donors, with incorporation or reduction of molecular oxygen; F:L-ascorbic acid binding; F:dioxygenase activity			G3DSA:2.60.120.620 (GENE3D); IPR044862 (PFAM); PTHR33099 (PANTHER)	no GO terms	no GO terms
MSTRG.25446.2	fatty acyl-CoA reductase wat-like	-1.38917	0.00499265	Down	1854	20	0	62.5	4	P:GO:0006637; F:GO:0080019; C:GO:0005777; C:GO:0016020	P:acyl-CoA metabolic process; F:fatty-acyl-CoA reductase (alcohol-forming) activity; C:peroxisome; C:membrane	EC:1	Oxidoreductases	IPR033640 (PFAM); IPR013120 (PFAM); G3DSA:3.40.50.720 (GENE3D); IPR026055 (PANTHER); IPR033640 (CDD); cd05236 (CDD); IPR036291 (SUPERFAMILY)	P:GO:0006139; P:GO:0006163; P:GO:0006637; P:GO:0006725; P:GO:0006753; P:GO:0006790; P:GO:0006793; P:GO:0006796; P:GO:0006807; P:GO:0008152; P:GO:0009117; P:GO:0009150; P:GO:0009259; P:GO:0009987; P:GO:0019637; P:GO:0019693; P:GO:0034641; P:GO:0043603; P:GO:0044237; P:GO:0044238; P:GO:0044281; P:GO:0046483; P:GO:0055086; P:GO:0071704; P:GO:0072521; P:GO:1901135; P:GO:1901360; P:GO:1901564; F:GO:00…	P:nucleobase-containing compound metabolic process; P:purine nucleotide metabolic process; P:acyl-CoA metabolic process; P:cellular aromatic compound metabolic process; P:nucleoside phosphate metabolic process; P:sulfur compound metabolic process; P:phosphorus metabolic process; P:phosphate-containing compound metabolic process; P:nitrogen compound metabolic process; P:metabolic process; P:nucleo…
MSTRG.23895.1	---NA---	-1.39105	0.00145876	Down	549				1	F:GO:0005509	F:calcium ion binding			G3DSA:1.10.238.10 (GENE3D); IPR002048 (PROSITE_PROFILES); IPR011992 (SUPERFAMILY)	F:GO:0005509	F:calcium ion binding
MSTRG.19373.1	hypothetical protein J6590_075291	-1.39134	0.0474818	Down	1688	2	1.29338e-25	56.79						mobidb-lite (MOBIDB_LITE); mobidb-lite (MOBIDB_LITE); mobidb-lite (MOBIDB_LITE)	no GO terms	no GO terms
ANN28166-RA	hypothetical protein, partial	-1.39177	0.00446221	Down	885	20	5.52887e-33	50.06						mobidb-lite (MOBIDB_LITE); mobidb-lite (MOBIDB_LITE); PTHR35374 (PANTHER)	no GO terms	no GO terms
MSTRG.11664.1	---NA---	-1.39203	0.00509846	Down	448				1	F:GO:0005509	F:calcium ion binding			G3DSA:1.10.238.10 (GENE3D); IPR002048 (PROSITE_PROFILES); IPR011992 (SUPERFAMILY)	F:GO:0005509	F:calcium ion binding
MSTRG.1786.2	protein takeout-like	-1.39501	7.54006e-05	Down	441	20	4.65529e-41	70.01	6	P:GO:0007623; P:GO:0008049; P:GO:0008343; P:GO:0042595; C:GO:0005576; C:GO:0005615	P:circadian rhythm; P:male courtship behavior; P:adult feeding behavior; P:behavioral response to starvation; C:extracellular region; C:extracellular space			no IPS match	no IPS match	no IPS match
MSTRG.17137.1	---NA---	-1.39504	0.006312	Down	425									no IPS match	no IPS match	no IPS match
ANN02149-RA	RNA-directed DNA polymerase from mobile element jockey isoform X1	-1.39535	0.0475795	Down	4449	20	0	55.12	1	F:GO:0003824	F:catalytic activity			IPR000477 (PFAM); IPR036691 (G3DSA:3.60.10.GENE3D); IPR005135 (PFAM); PTHR33332 (PANTHER); IPR000477 (PROSITE_PROFILES); cd01650 (CDD); IPR036691 (SUPERFAMILY); IPR043502 (SUPERFAMILY)	F:GO:0003824	F:catalytic activity
MSTRG.6162.1	---NA---	-1.39573	0.0289228	Down	339									no IPS match	no IPS match	no IPS match
MSTRG.19114.2	phenoloxidase 1	-1.3967	0.000730754	Down	2917	20	0	80.44	7	P:GO:0006508; F:GO:0004097; F:GO:0004503; F:GO:0008237; F:GO:0008241; C:GO:0005576; C:GO:0016020	P:proteolysis; F:catechol oxidase activity; F:tyrosinase activity; F:metallopeptidase activity; F:peptidyl-dipeptidase activity; C:extracellular region; C:membrane	EC:3.4.15; EC:1.14.18.1; EC:1.10.3.1	Acting on peptide bonds (peptidases); tyrosinase; catechol oxidase	IPR013788 (PRINTS); IPR005204 (PFAM); IPR037020 (G3DSA:2.60.40.GENE3D); IPR036697 (G3DSA:1.20.1370.GENE3D); IPR005203 (PFAM); IPR000896 (PFAM); IPR008922 (G3DSA:1.10.1280.GENE3D); IPR013788 (PANTHER); IPR008922 (SUPERFAMILY); IPR036697 (SUPERFAMILY); IPR014756 (SUPERFAMILY)	no GO terms	no GO terms
MSTRG.1414.5	peroxiredoxin-4-like isoform X3	-1.40074	0.00499265	Down	1453	20	0	70.39	11	P:GO:0006979; P:GO:0019725; P:GO:0033554; P:GO:0044248; P:GO:0050794; P:GO:0065008; F:GO:0051920; C:GO:0005773; C:GO:0005783; C:GO:0005829; C:GO:0005886	P:response to oxidative stress; P:cellular homeostasis; P:cellular response to stress; P:cellular catabolic process; P:regulation of cellular process; P:regulation of biological quality; F:peroxiredoxin activity; C:vacuole; C:endoplasmic reticulum; C:cytosol; C:plasma membrane	EC:1.11.1	Acting on a peroxide as acceptor	IPR019479 (PFAM); G3DSA:3.40.30.10 (GENE3D); IPR000866 (PFAM); mobidb-lite (MOBIDB_LITE); mobidb-lite (MOBIDB_LITE); PTHR10681 (PANTHER); IPR013766 (PROSITE_PROFILES); cd03015 (CDD); IPR036249 (SUPERFAMILY)	P:GO:0006950; P:GO:0006979; P:GO:0008152; P:GO:0009056; P:GO:0009987; P:GO:0019725; P:GO:0033554; P:GO:0042592; P:GO:0044237; P:GO:0044248; P:GO:0050789; P:GO:0050794; P:GO:0050896; P:GO:0051716; P:GO:0065007; P:GO:0065008; F:GO:0003824; F:GO:0016209; F:GO:0016491; F:GO:0051920; C:GO:0005622; C:GO:0005737; C:GO:0005773; C:GO:0005783; C:GO:0005829; C:GO:0005886; C:GO:0012505; C:GO:0016020; C:GO:00…	P:response to stress; P:response to oxidative stress; P:metabolic process; P:catabolic process; P:cellular process; P:cellular homeostasis; P:cellular response to stress; P:homeostatic process; P:cellular metabolic process; P:cellular catabolic process; P:regulation of biological process; P:regulation of cellular process; P:response to stimulus; P:cellular response to stimulus; P:biological regul…
MSTRG.14140.1	Ig-like and fibronectin type-III domain-containing protein 1 isoform X1	-1.40455	0.00232337	Down	1833	20	2.17217e-143	77.64	2	F:GO:0005515; C:GO:0016020	F:protein binding; C:membrane			IPR013783 (G3DSA:2.60.40.GENE3D); IPR003961 (PFAM); IPR003961 (PROSITE_PROFILES); IPR003961 (CDD); IPR036116 (SUPERFAMILY)	F:GO:0005515	F:protein binding
MSTRG.13563.1	---NA---	-1.40475	0.00686667	Down	776									mobidb-lite (MOBIDB_LITE)	no GO terms	no GO terms
MSTRG.14816.4	probable ubiquitin carboxyl-terminal hydrolase MINDY-4 isoform X2	-1.41085	0.0304432	Down	4068	20	6.63008e-125	71.82	4	P:GO:0071108; F:GO:0004843; F:GO:0008242; F:GO:1990380	P:protein K48-linked deubiquitination; F:cysteine-type deubiquitinase activity; F:omega peptidase activity; F:K48-linked deubiquitinase activity	EC:3.4	Acting on peptide bonds (peptidases)	IPR025257 (PFAM); IPR039785 (PANTHER)	P:GO:0071108; F:GO:0003824; F:GO:0004843; F:GO:0008233; F:GO:0008234; F:GO:0008242; F:GO:0016787; F:GO:0019783; F:GO:0101005; F:GO:0140096; F:GO:1990380	P:protein K48-linked deubiquitination; F:catalytic activity; F:cysteine-type deubiquitinase activity; F:peptidase activity; F:cysteine-type peptidase activity; F:omega peptidase activity; F:hydrolase activity; F:ubiquitin-like protein peptidase activity; F:deubiquitinase activity; F:catalytic activity, acting on a protein; F:K48-linked deubiquitinase activity
MSTRG.17601.2	zinc finger protein 501-like	-1.41334	0.00142387	Down	1095	20	3.6098e-86	72.8	4	P:GO:0006357; P:GO:2000112; F:GO:0000978; F:GO:0003700	P:regulation of transcription by RNA polymerase II; P:regulation of cellular macromolecule biosynthetic process; F:RNA polymerase II cis-regulatory region sequence-specific DNA binding; F:DNA-binding transcription factor activity			IPR013087 (PFAM); G3DSA:3.30.160.60 (GENE3D); G3DSA:3.30.160.60 (GENE3D); G3DSA:3.30.160.60 (GENE3D); G3DSA:3.30.160.60 (GENE3D); G3DSA:3.30.160.60 (GENE3D); PTHR24390 (PANTHER); IPR013087 (PROSITE_PROFILES); IPR013087 (PROSITE_PROFILES); IPR013087 (PROSITE_PROFILES); IPR013087 (PROSITE_PROFILES); IPR013087 (PROSITE_PROFILES); IPR013087 (PROSITE_PROFILES); IPR013087 (PROSITE_PROFILES); IPR013087 …	P:GO:0006139; P:GO:0006351; P:GO:0006355; P:GO:0006357; P:GO:0006366; P:GO:0006725; P:GO:0006807; P:GO:0008152; P:GO:0009058; P:GO:0009059; P:GO:0009889; P:GO:0009987; P:GO:0010467; P:GO:0010468; P:GO:0010556; P:GO:0016070; P:GO:0018130; P:GO:0019219; P:GO:0019222; P:GO:0019438; P:GO:0031323; P:GO:0031326; P:GO:0032774; P:GO:0034641; P:GO:0034645; P:GO:0034654; P:GO:0043170; P:GO:0044237; P:GO:00…	P:nucleobase-containing compound metabolic process; P:DNA-templated transcription; P:regulation of DNA-templated transcription; P:regulation of transcription by RNA polymerase II; P:transcription by RNA polymerase II; P:cellular aromatic compound metabolic process; P:nitrogen compound metabolic process; P:metabolic process; P:biosynthetic process; P:macromolecule biosynthetic process; P:regulatio…
MSTRG.25005.1	---NA---	-1.42795	0.0016836	Down	362									no IPS match	no IPS match	no IPS match
MSTRG.14693.1	hypothetical protein FQA39_LY09795	-1.42907	0.0113109	Down	1430	20	5.29327e-48	56.37						IPR006578 (PFAM); mobidb-lite (MOBIDB_LITE); mobidb-lite (MOBIDB_LITE); mobidb-lite (MOBIDB_LITE); PTHR21505 (PANTHER); IPR006578 (PROSITE_PROFILES)	no GO terms	no GO terms
ANN04313-RA	dna-directed rna polymerases i ii and iii subunit rpabc2	-1.42914	0.00976117	Down	1809	20	0	65.62						mobidb-lite (MOBIDB_LITE); mobidb-lite (MOBIDB_LITE); PTHR10773 (PANTHER)	no GO terms	no GO terms
MSTRG.1553.1	DNA replication complex GINS protein PSF1-like	-1.42988	0.00359835	Down	1183	20	5.1812e-111	76.42	11	P:GO:0006271; P:GO:0034645; P:GO:0071897; P:GO:0140014; P:GO:1902969; C:GO:0000808; C:GO:0000811; C:GO:0005656; C:GO:0016020; C:GO:0042555; C:GO:0097373	P:DNA strand elongation involved in DNA replication; P:cellular macromolecule biosynthetic process; P:DNA biosynthetic process; P:mitotic nuclear division; P:mitotic DNA replication; C:origin recognition complex; C:GINS complex; C:nuclear pre-replicative complex; C:membrane; C:MCM complex; C:MCM core complex			G3DSA:1.20.58.1030 (GENE3D); IPR005339 (PANTHER); IPR005339 (CDD); cd21696 (CDD); IPR036224 (SUPERFAMILY)	P:GO:0000278; P:GO:0000280; P:GO:0006139; P:GO:0006259; P:GO:0006260; P:GO:0006261; P:GO:0006271; P:GO:0006725; P:GO:0006807; P:GO:0006996; P:GO:0007049; P:GO:0008152; P:GO:0009058; P:GO:0009059; P:GO:0009987; P:GO:0016043; P:GO:0018130; P:GO:0019438; P:GO:0022402; P:GO:0033260; P:GO:0034641; P:GO:0034645; P:GO:0034654; P:GO:0043170; P:GO:0044237; P:GO:0044238; P:GO:0044249; P:GO:0044260; P:GO:00…	P:mitotic cell cycle; P:nuclear division; P:nucleobase-containing compound metabolic process; P:DNA metabolic process; P:DNA replication; P:DNA-templated DNA replication; P:DNA strand elongation involved in DNA replication; P:cellular aromatic compound metabolic process; P:nitrogen compound metabolic process; P:organelle organization; P:cell cycle; P:metabolic process; P:biosynthetic process; P:m…
MSTRG.25195.1	---NA---	-1.43182	0.00788447	Down	211									no IPS match	no IPS match	no IPS match
ANN01513-RA	hypothetical protein J6590_108298	-1.43291	0.0211317	Down	2727	20	1.75987e-108	66.06						IPR036691 (G3DSA:3.60.10.GENE3D); G3DSA:3.30.70.1820 (GENE3D); IPR013083 (G3DSA:3.30.40.GENE3D); PTHR33395 (PANTHER); IPR019787 (PROSITE_PROFILES); IPR011011 (SUPERFAMILY); IPR036691 (SUPERFAMILY)	no GO terms	no GO terms
MSTRG.16770.3	zinc finger protein 84-like isoform X8	-1.43378	0.0226085	Down	4477	20	3.32194e-108	68.81	6	P:GO:0006357; P:GO:2000112; F:GO:0000977; F:GO:0000981; C:GO:0005634; C:GO:0016020	P:regulation of transcription by RNA polymerase II; P:regulation of cellular macromolecule biosynthetic process; F:RNA polymerase II transcription regulatory region sequence-specific DNA binding; F:DNA-binding transcription factor activity, RNA polymerase II-specific; C:nucleus; C:membrane			IPR013087 (PFAM); G3DSA:3.30.160.60 (GENE3D); G3DSA:3.30.160.60 (GENE3D); G3DSA:3.30.160.60 (GENE3D); PF13894 (PFAM); PTHR24379 (PANTHER); IPR013087 (PROSITE_PROFILES); IPR013087 (PROSITE_PROFILES); IPR013087 (PROSITE_PROFILES); IPR013087 (PROSITE_PROFILES); IPR013087 (PROSITE_PROFILES); IPR013087 (PROSITE_PROFILES); IPR013087 (PROSITE_PROFILES); IPR013087 (PROSITE_PROFILES); IPR013087 (PROSITE_P…	P:GO:0006139; P:GO:0006351; P:GO:0006355; P:GO:0006357; P:GO:0006366; P:GO:0006725; P:GO:0006807; P:GO:0008152; P:GO:0009058; P:GO:0009059; P:GO:0009889; P:GO:0009987; P:GO:0010467; P:GO:0010468; P:GO:0010556; P:GO:0016070; P:GO:0018130; P:GO:0019219; P:GO:0019222; P:GO:0019438; P:GO:0031323; P:GO:0031326; P:GO:0032774; P:GO:0034641; P:GO:0034645; P:GO:0034654; P:GO:0043170; P:GO:0044237; P:GO:00…	P:nucleobase-containing compound metabolic process; P:DNA-templated transcription; P:regulation of DNA-templated transcription; P:regulation of transcription by RNA polymerase II; P:transcription by RNA polymerase II; P:cellular aromatic compound metabolic process; P:nitrogen compound metabolic process; P:metabolic process; P:biosynthetic process; P:macromolecule biosynthetic process; P:regulatio…
MSTRG.4268.1	protein henna	-1.43931	0.0158452	Down	1590	20	0	90.53	4	P:GO:0006559; P:GO:0019293; F:GO:0004505; F:GO:0005506	P:L-phenylalanine catabolic process; P:tyrosine biosynthetic process, by oxidation of phenylalanine; F:phenylalanine 4-monooxygenase activity; F:iron ion binding	EC:1.14.16.1	phenylalanine 4-monooxygenase	IPR019774 (PRINTS); IPR019774 (PFAM); IPR036951 (G3DSA:1.10.800.GENE3D); IPR005961 (TIGRFAM); IPR001273 (PANTHER); IPR019774 (PROSITE_PROFILES); IPR041912 (CDD); cd04904 (CDD); IPR045865 (SUPERFAMILY); IPR036329 (SUPERFAMILY)	P:GO:0006082; P:GO:0006520; P:GO:0006559; P:GO:0006570; P:GO:0006725; P:GO:0006807; P:GO:0008152; P:GO:0008652; P:GO:0009058; P:GO:0009072; P:GO:0009987; P:GO:0016053; P:GO:0019438; P:GO:0019752; P:GO:0043436; P:GO:0044237; P:GO:0044238; P:GO:0044249; P:GO:0044281; P:GO:0044283; P:GO:0046394; P:GO:0071704; P:GO:1901360; P:GO:1901362; P:GO:1901564; P:GO:1901566; P:GO:1901576; P:GO:1901605; P:GO:19…	P:organic acid metabolic process; P:amino acid metabolic process; P:L-phenylalanine catabolic process; P:tyrosine metabolic process; P:cellular aromatic compound metabolic process; P:nitrogen compound metabolic process; P:metabolic process; P:amino acid biosynthetic process; P:biosynthetic process; P:aromatic amino acid metabolic process; P:cellular process; P:organic acid biosynthetic process; P…
MSTRG.16124.1	lysosomal aspartic protease-like	-1.44033	0.0121232	Down	581	20	9.01816e-47	60.82	2	P:GO:0006508; F:GO:0004190	P:proteolysis; F:aspartic-type endopeptidase activity			IPR033121 (PFAM); IPR021109 (G3DSA:2.40.70.GENE3D); IPR001461 (PANTHER); IPR033121 (PROSITE_PROFILES); IPR034164 (CDD); IPR021109 (SUPERFAMILY)	P:GO:0006508; F:GO:0004190	P:proteolysis; F:aspartic-type endopeptidase activity
MSTRG.13541.2	Vesicle transport through interaction with t-SNAREs 1A	-1.44049	0.00210144	Down	1793	20	1.64039e-105	81.23	16	P:GO:0006886; P:GO:0006891; P:GO:0006896; P:GO:0006906; P:GO:0007030; P:GO:0016236; P:GO:0042147; F:GO:0000149; F:GO:0005484; C:GO:0005773; C:GO:0005789; C:GO:0005794; C:GO:0005886; C:GO:0012507; C:GO:0031201; C:GO:0031902	P:intracellular protein transport; P:intra-Golgi vesicle-mediated transport; P:Golgi to vacuole transport; P:vesicle fusion; P:Golgi organization; P:macroautophagy; P:retrograde transport, endosome to Golgi; F:SNARE binding; F:SNAP receptor activity; C:vacuole; C:endoplasmic reticulum membrane; C:Golgi apparatus; C:plasma membrane; C:ER to Golgi transport vesicle membrane; C:SNARE complex; C:late…			IPR007705 (PFAM); IPR038407 (G3DSA:1.20.58.GENE3D); G3DSA:1.20.5.110 (GENE3D); PF12352 (PFAM); PTHR21230 (PANTHER); cd15891 (CDD); SSF58038 (SUPERFAMILY); IPR010989 (SUPERFAMILY)	P:GO:0006810; P:GO:0006886; P:GO:0006891; P:GO:0006892; P:GO:0006896; P:GO:0006906; P:GO:0006914; P:GO:0006996; P:GO:0007030; P:GO:0007034; P:GO:0008152; P:GO:0009056; P:GO:0009987; P:GO:0010256; P:GO:0016043; P:GO:0016050; P:GO:0016192; P:GO:0016197; P:GO:0016236; P:GO:0016482; P:GO:0042147; P:GO:0044237; P:GO:0044248; P:GO:0046907; P:GO:0048193; P:GO:0048284; P:GO:0051179; P:GO:0051234; P:GO:00…	P:transport; P:intracellular protein transport; P:intra-Golgi vesicle-mediated transport; P:post-Golgi vesicle-mediated transport; P:Golgi to vacuole transport; P:vesicle fusion; P:autophagy; P:organelle organization; P:Golgi organization; P:vacuolar transport; P:metabolic process; P:catabolic process; P:cellular process; P:endomembrane system organization; P:cellular component organization; P:ve…
ANN14184-RA	hormone receptor-like 38 protein	-1.44132	0.010179	Down	2511	20	3.08896e-133	56.09	1	P:GO:0050794	P:regulation of cellular process			IPR036691 (G3DSA:3.60.10.GENE3D); IPR000477 (PFAM); PTHR47510 (PANTHER); IPR000477 (PROSITE_PROFILES); cd01650 (CDD); IPR043502 (SUPERFAMILY); IPR036691 (SUPERFAMILY)	no GO terms	no GO terms
MSTRG.3498.3	USP6 N-terminal-like protein isoform X1	-1.44454	0.0153874	Down	2745	20	0	88.67						G3DSA:1.10.8.270 (GENE3D); IPR000195 (PFAM); G3DSA:1.10.472.80 (GENE3D); mobidb-lite (MOBIDB_LITE); mobidb-lite (MOBIDB_LITE); mobidb-lite (MOBIDB_LITE); mobidb-lite (MOBIDB_LITE); mobidb-lite (MOBIDB_LITE); mobidb-lite (MOBIDB_LITE); mobidb-lite (MOBIDB_LITE); PTHR47219 (PANTHER); IPR000195 (PROSITE_PROFILES); IPR035969 (SUPERFAMILY); IPR035969 (SUPERFAMILY)	no GO terms	no GO terms
MSTRG.1786.1	protein takeout-like	-1.44706	4.3257e-05	Down	488	20	3.58665e-42	69.4	2	P:GO:0032504; C:GO:0005615	P:multicellular organism reproduction; C:extracellular space			IPR038606 (G3DSA:3.15.10.GENE3D); IPR010562 (PFAM); PTHR11008 (PANTHER)	P:GO:0000003; P:GO:0032501; P:GO:0032504; C:GO:0005576; C:GO:0005615; C:GO:0110165	P:reproduction; P:multicellular organismal process; P:multicellular organism reproduction; C:extracellular region; C:extracellular space; C:cellular anatomical entity
MSTRG.17038.1	troponin C, isoallergen Bla g 6.0201-like	-1.45102	0.017311	Down	1331	20	5.52062e-85	81.54	4	F:GO:0003824; F:GO:0005509; F:GO:0005515; F:GO:0030234	F:catalytic activity; F:calcium ion binding; F:protein binding; F:enzyme regulator activity			G3DSA:1.10.238.10 (GENE3D); IPR002048 (PFAM); IPR002048 (PFAM); G3DSA:1.10.238.10 (GENE3D); PTHR23050 (PANTHER); IPR002048 (PROSITE_PROFILES); IPR002048 (PROSITE_PROFILES); IPR002048 (PROSITE_PROFILES); IPR002048 (PROSITE_PROFILES); IPR002048 (CDD); IPR002048 (CDD); IPR011992 (SUPERFAMILY)	F:GO:0003824; F:GO:0005488; F:GO:0005509; F:GO:0005515; F:GO:0030234; F:GO:0043167; F:GO:0043169; F:GO:0046872; F:GO:0098772	F:catalytic activity; F:binding; F:calcium ion binding; F:protein binding; F:enzyme regulator activity; F:ion binding; F:cation binding; F:metal ion binding; F:molecular function regulator activity
MSTRG.14297.1	Troponin C	-1.45669	3.15327e-11	Down	716	20	5.53406e-84	88.64	4	F:GO:0003824; F:GO:0005509; F:GO:0005515; F:GO:0030234	F:catalytic activity; F:calcium ion binding; F:protein binding; F:enzyme regulator activity			G3DSA:1.10.238.10 (GENE3D); G3DSA:1.10.238.10 (GENE3D); IPR002048 (PFAM); PTHR23050 (PANTHER); IPR002048 (PROSITE_PROFILES); IPR002048 (PROSITE_PROFILES); IPR002048 (PROSITE_PROFILES); IPR002048 (PROSITE_PROFILES); IPR002048 (CDD); IPR011992 (SUPERFAMILY)	F:GO:0003824; F:GO:0005488; F:GO:0005509; F:GO:0005515; F:GO:0030234; F:GO:0043167; F:GO:0043169; F:GO:0046872; F:GO:0098772	F:catalytic activity; F:binding; F:calcium ion binding; F:protein binding; F:enzyme regulator activity; F:ion binding; F:cation binding; F:metal ion binding; F:molecular function regulator activity
MSTRG.17169.1	pro-epidermal growth factor isoform X3	-1.45749	0.00103338	Down	1570	20	3.46942e-27	52.95	4	P:GO:0006897; F:GO:0005509; C:GO:0016020; C:GO:0016020	P:endocytosis; F:calcium ion binding; C:membrane; C:membrane			IPR000033 (PFAM); IPR011042 (G3DSA:2.120.10.GENE3D); mobidb-lite (MOBIDB_LITE); mobidb-lite (MOBIDB_LITE); mobidb-lite (MOBIDB_LITE); PTHR46513 (PANTHER); IPR000033 (PROSITE_PROFILES); SSF63825 (SUPERFAMILY)	no GO terms	no GO terms
MSTRG.15589.1	homogentisate 1,2-dioxygenase	-1.46535	3.39857e-06	Down	2351	20	0	85	5	P:GO:0006559; P:GO:0006570; F:GO:0004411; F:GO:0046872; C:GO:0005737	P:L-phenylalanine catabolic process; P:tyrosine metabolic process; F:homogentisate 1,2-dioxygenase activity; F:metal ion binding; C:cytoplasm	EC:1.13.11.5	homogentisate 1,2-dioxygenase	IPR046451 (PFAM); IPR005708 (TIGRFAM); IPR046452 (PFAM); IPR014710 (G3DSA:2.60.120.GENE3D); IPR005708 (PANTHER); cd07000 (CDD); IPR011051 (SUPERFAMILY)	P:GO:0006082; P:GO:0006520; P:GO:0006559; P:GO:0006570; P:GO:0006725; P:GO:0006807; P:GO:0008152; P:GO:0009056; P:GO:0009072; P:GO:0009074; P:GO:0009987; P:GO:0016054; P:GO:0019439; P:GO:0019752; P:GO:0043436; P:GO:0044237; P:GO:0044238; P:GO:0044248; P:GO:0044281; P:GO:0044282; P:GO:0046395; P:GO:0071704; P:GO:1901360; P:GO:1901361; P:GO:1901564; P:GO:1901565; P:GO:1901575; P:GO:1901605; F:GO:00…	P:organic acid metabolic process; P:amino acid metabolic process; P:L-phenylalanine catabolic process; P:tyrosine metabolic process; P:cellular aromatic compound metabolic process; P:nitrogen compound metabolic process; P:metabolic process; P:catabolic process; P:aromatic amino acid metabolic process; P:aromatic amino acid family catabolic process; P:cellular process; P:organic acid catabolic pro…
MSTRG.10541.1	YEATS domain-containing protein 2	-1.46703	4.05516e-06	Down	9775	20	7.10378e-116	59.46	10	P:GO:0006338; P:GO:0006357; P:GO:0016573; P:GO:0051276; P:GO:2000112; F:GO:0042393; C:GO:0005654; C:GO:0016020; C:GO:0035267; C:GO:0140513	P:chromatin remodeling; P:regulation of transcription by RNA polymerase II; P:histone acetylation; P:chromosome organization; P:regulation of cellular macromolecule biosynthetic process; F:histone binding; C:nucleoplasm; C:membrane; C:NuA4 histone acetyltransferase complex; C:nuclear protein-containing complex			IPR038704 (G3DSA:2.60.40.GENE3D); IPR005033 (PFAM); mobidb-lite (MOBIDB_LITE); mobidb-lite (MOBIDB_LITE); mobidb-lite (MOBIDB_LITE); mobidb-lite (MOBIDB_LITE); mobidb-lite (MOBIDB_LITE); IPR005033 (PANTHER); IPR005033 (PROSITE_PROFILES); cd16907 (CDD)	P:GO:0006139; P:GO:0006325; P:GO:0006338; P:GO:0006351; P:GO:0006355; P:GO:0006357; P:GO:0006366; P:GO:0006473; P:GO:0006475; P:GO:0006725; P:GO:0006807; P:GO:0006996; P:GO:0008152; P:GO:0009058; P:GO:0009059; P:GO:0009889; P:GO:0009987; P:GO:0010467; P:GO:0010468; P:GO:0010556; P:GO:0016043; P:GO:0016070; P:GO:0016570; P:GO:0016573; P:GO:0018130; P:GO:0018193; P:GO:0018205; P:GO:0018393; P:GO:00…	P:nucleobase-containing compound metabolic process; P:chromatin organization; P:chromatin remodeling; P:DNA-templated transcription; P:regulation of DNA-templated transcription; P:regulation of transcription by RNA polymerase II; P:transcription by RNA polymerase II; P:protein acetylation; P:internal protein amino acid acetylation; P:cellular aromatic compound metabolic process; P:nitrogen compou…
MSTRG.18288.1	prolyl 4-hydroxylase subunit alpha-2	-1.46766	0.00205461	Down	1606	20	1.82079e-83	51.5	8	P:GO:0018126; P:GO:0018193; P:GO:0044260; F:GO:0004656; F:GO:0005515; C:GO:0005773; C:GO:0005783; C:GO:0005886	P:protein hydroxylation; P:peptidyl-amino acid modification; P:cellular macromolecule metabolic process; F:procollagen-proline 4-dioxygenase activity; F:protein binding; C:vacuole; C:endoplasmic reticulum; C:plasma membrane			IPR044862 (PFAM); G3DSA:6.10.140.1460 (GENE3D); G3DSA:2.60.120.620 (GENE3D); IPR013547 (PFAM); IPR011990 (G3DSA:1.25.40.GENE3D); IPR045054 (PANTHER); IPR005123 (PROSITE_PROFILES)	P:GO:0006807; P:GO:0008152; P:GO:0009987; P:GO:0018126; P:GO:0018193; P:GO:0019538; P:GO:0019538; P:GO:0036211; P:GO:0036211; P:GO:0043170; P:GO:0043412; P:GO:0044237; P:GO:0044238; P:GO:0044260; P:GO:0071704; P:GO:1901564; F:GO:0003824; F:GO:0004656; F:GO:0005515; F:GO:0016491; F:GO:0140096; C:GO:0005622; C:GO:0005737; C:GO:0005773; C:GO:0005783; C:GO:0005886; C:GO:0012505; C:GO:0016020; C:GO:00…	P:nitrogen compound metabolic process; P:metabolic process; P:cellular process; P:protein hydroxylation; P:peptidyl-amino acid modification; P:protein metabolic process; P:protein metabolic process; P:protein modification process; P:protein modification process; P:macromolecule metabolic process; P:macromolecule modification; P:cellular metabolic process; P:primary metabolic process; P:cellular m…
MSTRG.15792.5	---NA---	-1.46938	0.0148933	Down	628									no IPS match	no IPS match	no IPS match
MSTRG.15322.3	zinc finger CCHC domain-containing protein 24-like isoform X1	-1.47006	0.048122	Down	950	20	3.08098e-93	76.29	2	F:GO:0003676; F:GO:0008270	F:nucleic acid binding; F:zinc ion binding			IPR025829 (PFAM); IPR033446 (PFAM); IPR036875 (SUPERFAMILY)	F:GO:0003676; F:GO:0008270	F:nucleic acid binding; F:zinc ion binding
MSTRG.13205.2	COP9 signalosome complex subunit 4	-1.4753	1.11547e-06	Down	1187	20	0	96.24	3	C:GO:0005829; C:GO:0008180; C:GO:0016020	C:cytosol; C:COP9 signalosome; C:membrane			IPR036388 (G3DSA:1.10.10.GENE3D); IPR041406 (PFAM); IPR000717 (PFAM); IPR040134 (PANTHER); IPR000717 (PROSITE_PROFILES); IPR036390 (SUPERFAMILY)	C:GO:0005622; C:GO:0005634; C:GO:0005737; C:GO:0005829; C:GO:0008180; C:GO:0016020; C:GO:0032991; C:GO:0043226; C:GO:0043227; C:GO:0043229; C:GO:0043231; C:GO:0110165; C:GO:0140513	C:intracellular anatomical structure; C:nucleus; C:cytoplasm; C:cytosol; C:COP9 signalosome; C:membrane; C:protein-containing complex; C:organelle; C:membrane-bounded organelle; C:intracellular organelle; C:intracellular membrane-bounded organelle; C:cellular anatomical entity; C:nuclear protein-containing complex
MSTRG.232.3	N-acetyl-D-glucosamine kinase	-1.48887	2.73133e-05	Down	3468	20	5.16235e-63	66.82	1	F:GO:0045127	F:N-acetylglucosamine kinase activity			G3DSA:3.30.420.40 (GENE3D); IPR039758 (PANTHER); IPR043129 (SUPERFAMILY)	F:GO:0003824; F:GO:0016301; F:GO:0016740; F:GO:0016772; F:GO:0019200; F:GO:0045127	F:catalytic activity; F:kinase activity; F:transferase activity; F:transferase activity, transferring phosphorus-containing groups; F:carbohydrate kinase activity; F:N-acetylglucosamine kinase activity
ANN01249-RA	SET and MYND domain-containing protein 5	-1.49091	0.000354849	Down	1131	20	2.30923e-157	71.64	3	P:GO:0034968; F:GO:0005515; F:GO:0018024	P:histone lysine methylation; F:protein binding; F:histone lysine N-methyltransferase activity	EC:2	Transferases	IPR001214 (PFAM); IPR046341 (G3DSA:2.170.270.GENE3D); PTHR46402 (PANTHER); IPR001214 (PROSITE_PROFILES); IPR044422 (CDD); SSF144232 (SUPERFAMILY); IPR046341 (SUPERFAMILY)	P:GO:0034968; F:GO:0005515; F:GO:0018024	P:histone lysine methylation; F:protein binding; F:histone lysine N-methyltransferase activity
MSTRG.16702.3	---NA---	-1.49938	0.0192475	Down	1506									IPR006616 (PFAM); PTHR31649 (PANTHER)	no GO terms	no GO terms
MSTRG.6764.2	perlucin-like protein	-1.5014	0.000539113	Down	1155	20	5.0525e-12	53.81						IPR001304 (PFAM); IPR016186 (G3DSA:3.10.100.GENE3D); IPR001304 (PROSITE_PROFILES); cd00037 (CDD); IPR016187 (SUPERFAMILY)	no GO terms	no GO terms
MSTRG.19209.2	obg-like ATPase 1	-1.50148	0.0015199	Down	1482	20	0	92.2	6	F:GO:0005524; F:GO:0005525; F:GO:0016887; F:GO:0043022; F:GO:0043023; C:GO:0005737	F:ATP binding; F:GTP binding; F:ATP hydrolysis activity; F:ribosome binding; F:ribosomal large subunit binding; C:cytoplasm	EC:3.6.1.15	nucleoside-triphosphate phosphatase	IPR006073 (PRINTS); IPR027417 (G3DSA:3.40.50.GENE3D); IPR004396 (TIGRFAM); IPR006073 (PFAM); IPR013029 (PFAM); IPR023192 (G3DSA:1.10.150.GENE3D); IPR012675 (G3DSA:3.10.20.GENE3D); PTHR23305 (PANTHER); IPR004396 (HAMAP); IPR004095 (PROSITE_PROFILES); IPR031167 (PROSITE_PROFILES); IPR013029 (CDD); IPR041706 (CDD); IPR027417 (SUPERFAMILY); IPR012676 (SUPERFAMILY)	F:GO:0003824; F:GO:0005524; F:GO:0005525; F:GO:0016462; F:GO:0016787; F:GO:0016817; F:GO:0016818; F:GO:0016887; F:GO:0017111; F:GO:0140657; C:GO:0005622; C:GO:0005737; C:GO:0110165	F:catalytic activity; F:ATP binding; F:GTP binding; F:pyrophosphatase activity; F:hydrolase activity; F:hydrolase activity, acting on acid anhydrides; F:hydrolase activity, acting on acid anhydrides, in phosphorus-containing anhydrides; F:ATP hydrolysis activity; F:ribonucleoside triphosphate phosphatase activity; F:ATP-dependent activity; C:intracellular anatomical structure; C:cytoplasm; C:cell…
MSTRG.5260.1	---NA---	-1.50484	0.00161103	Down	358									no IPS match	no IPS match	no IPS match
MSTRG.10406.3	kinase C delta type homolog	-1.50899	2.58788e-10	Down	7777	20	0	86.94	3	P:GO:0006468; F:GO:0004698; F:GO:0005524	P:protein phosphorylation; F:calcium-dependent protein kinase C activity; F:ATP binding	EC:2.7.11.13	protein kinase C	IPR000719 (PFAM); G3DSA:3.30.200.20 (GENE3D); IPR017892 (PFAM); G3DSA:1.10.510.10 (GENE3D); mobidb-lite (MOBIDB_LITE); mobidb-lite (MOBIDB_LITE); mobidb-lite (MOBIDB_LITE); mobidb-lite (MOBIDB_LITE); mobidb-lite (MOBIDB_LITE); mobidb-lite (MOBIDB_LITE); mobidb-lite (MOBIDB_LITE); mobidb-lite (MOBIDB_LITE); mobidb-lite (MOBIDB_LITE); mobidb-lite (MOBIDB_LITE); mobidb-lite (MOBIDB_LITE); mobidb-lit…	P:GO:0006468; F:GO:0004672; F:GO:0004674; F:GO:0005524	P:protein phosphorylation; F:protein kinase activity; F:protein serine/threonine kinase activity; F:ATP binding
MSTRG.18289.1	Prolyl 4-hydroxylase, alpha polypeptide	-1.51811	0.000635343	Down	1643	20	1.57442e-84	50.27	8	P:GO:0018126; P:GO:0018193; P:GO:0044260; F:GO:0004656; F:GO:0005515; C:GO:0005773; C:GO:0005783; C:GO:0005886	P:protein hydroxylation; P:peptidyl-amino acid modification; P:cellular macromolecule metabolic process; F:procollagen-proline 4-dioxygenase activity; F:protein binding; C:vacuole; C:endoplasmic reticulum; C:plasma membrane			G3DSA:2.60.120.620 (GENE3D); IPR013547 (PFAM); IPR044862 (PFAM); G3DSA:6.10.140.1460 (GENE3D); IPR011990 (G3DSA:1.25.40.GENE3D); IPR045054 (PANTHER); IPR005123 (PROSITE_PROFILES)	P:GO:0006807; P:GO:0008152; P:GO:0009987; P:GO:0018126; P:GO:0018193; P:GO:0019538; P:GO:0019538; P:GO:0036211; P:GO:0036211; P:GO:0043170; P:GO:0043412; P:GO:0044237; P:GO:0044238; P:GO:0044260; P:GO:0071704; P:GO:1901564; F:GO:0003824; F:GO:0004656; F:GO:0005515; F:GO:0016491; F:GO:0140096; C:GO:0005622; C:GO:0005737; C:GO:0005773; C:GO:0005783; C:GO:0005886; C:GO:0012505; C:GO:0016020; C:GO:00…	P:nitrogen compound metabolic process; P:metabolic process; P:cellular process; P:protein hydroxylation; P:peptidyl-amino acid modification; P:protein metabolic process; P:protein metabolic process; P:protein modification process; P:protein modification process; P:macromolecule metabolic process; P:macromolecule modification; P:cellular metabolic process; P:primary metabolic process; P:cellular m…
[truncated: 218 more rows]
