# Supplementary material for: Beet curly top virus affects vector biology: the first transcriptome analysis of the beet leafhopper
Source: J Gen Virol. 2024 Jul 29;105(7):002012. doi: 10.1099/jgv.0.002012 (PMC12453401; doi:10.1099/jgv.0.002012)
Supplement: Uncited Supplementary Material 3. [file jgv-105-02012-s003.xlsx]

## Sheet: Sheet1
Table S4. Raw RT-qPCR Cq values for eight target transcripts in viruliferous (V) and non-viruliferous (NV) beet leafhoppers
Infection	Bio-Rep	Technical rep	Raw Cq value
			Actin	RPL13	ANN19788-RA	ANN02543-RA	MSTRG.21210.1	MSTRG.4221.3	MSTRG.1821.4	ANN23947-RA	MSTRG.9253.1	ANN16993-RA
NV	1	1	18.8481	20.4021	24.7972	24.1361	26.9589	25.105	19.7621	24	25.8256	18.1776
		2	18.8364	20.3144	24.8745	24.2643	26.7812	25.1269	19.5477	23.5546	25.7527	18.2007
NV	2	1	18.7483	19.8899	24.8213	24.0148	26.4298	24.4495	19.4552	23.3486	25.78	17.8588
		2	18.957	20.0048	24.7812	23.9538	26.5506	24.3835	19.4783	23.2987	25.6735	17.8589
NV	3	1	18.8851	19.9409	24.655	23.8546	26.1451	24.5247	19.6579	23.0815	25.1758	17.6902
		2	18.7535	20.0428	24.5701	23.9819	26.185	24.3955	19.6025	23.1393	25.1281	17.7113
V	1	1	18.0017	19.6294	23.3125	23.106	24.5358	23.0429	19.5727	22.8053	26.2573	18.007
		2	18.0203	19.7059	23.3212	23.0518	24.6298	23.2492	19.5899	22.8931	26.3054	17.987
V	2	1	19.2406	20.0548	24.1569	24.326	24.9882	24.0388	20.9722	23.3964	27.2256	18.7611
		2	19.3545	20.0975	24.2394	24.4309	24.9257	24.0216	21.1311	23.5956	27.3309	18.8665
V	3	1	18.1759	19.8002	24.0998	23.0094	23.6259	23.5718	18.6988	23.3383	26.4281	18.4505
		2	18.1639	19.9879	24.092	22.8793	23.7137	23.4375	18.6443	23.4009	26.3068	18.1891
