# Supplementary material for: Beet curly top virus affects vector biology: the first transcriptome analysis of the beet leafhopper
Source: J Gen Virol. 2024 Jul 29;105(7):002012. doi: 10.1099/jgv.0.002012 (PMC12453401; doi:10.1099/jgv.0.002012)
Supplement: Uncited Supplementary Material 4. [file jgv-105-02012-s004.xlsx]

## Sheet: Sheet1
Table S5. Statistical analysis of normalized expression of eight target transcripts between viruliferous (V) and non-viruliferous (NV) beet leafhoppers
		Log2-transformed, normalized expressoin
Infection	Bio-Rep	ANN19788-RA	ANN02543-RA	MSTRG.21210.1	MSTRG.4221.3	MSTRG.1821.4	ANN23947-RA	MSTRG.9253.1	ANN16993-RA
NV	1	0.0441994	-0.027247	-0.228616	-0.320857	0.0681641	-0.254416	-0.0919783	-0.137013
NV	2	-0.126011	-0.0221874	-0.0528883	0.179113	0.0405913	0.0124681	-0.238127	-0.0138861
NV	3	0.0818112	0.0494344	0.281504	0.141743	-0.108755	0.241948	0.330106	0.150899
V	1	0.901035	0.312238	1.31402	0.907856	-0.6244	-0.0474397	-1.33567	-0.707641
V	2	0.800859	-0.125795	1.77639	0.853499	-1.18805	0.11619	-1.47014	-0.684955
V	3	0.264927	0.639053	2.42878	0.739806	0.438355	-0.396648	-1.22522	-0.835903
Avg. Fold Change		0.655607	0.275166	1.83973	0.83372	-0.458031	-0.109299	-1.34368	-0.742833
T-test p-value		0.0342293	0.284678	0.00668169	0.0077307	0.393977	0.627725	0.00188875	0.00148653
